# Supplementary material for: Trends in infants born at low birthweight and disparities by maternal race and education from 2003 to 2018 in the United States
Source: BMC Public Health. 2021 Jun 10;21:1117. doi: 10.1186/s12889-021-11185-x (PMC8193881; doi:10.1186/s12889-021-11185-x)
Supplement: Supplementary file 1 — Additional file 1. Data and Trends for LBW, VLBW, Advanced Maternal Age, and Multiple Births by Maternal Race, Education, and Their Combination, United States, 2003–2018. An additional file is provided, entitled ‘Additional File 1.xlsx’, containing the datasets supporting the conclusions of the article. The first sheet entitled ‘LBW Data’ includes the number of infants born at low birthweight, the total number of births, and the percentage of infants born at low birthweight overall, by race/ethnicity, by education, and by race and education subgroups for the years under study. The second sheet entitled ‘VLBW Data’ includes the same information for infants born at very low birthweight. The third sheet entitled ‘VLBW Trends’ includes the trend period years and annual percent changes for all groups and between group variances for infants born at very low birthweight. The fourth sheet entitled ‘AMA Data’ includes the number of infants born at low birthweight, the total number of births, and the percentage of infants born at low birthweight overall, by race/ethnicity, by education, and by race and education subgroups for mothers greater than or equal to 35 years of age and for mothers less than 35 years of age. The fifth sheet entitled ‘AMA Trends’ includes the trend period years and annual percent changes for all groups and between group variances for infants born at low birthweight for mothers ages 35 and over and for mothers less than age 35. The sixth sheet entitled ‘Multiples Data’ includes the number of infants born at low birthweight, the total number of births, and the percentage of infants born at low birthweight overall, by race/ethnicity, by education, and by race and education subgroups for multiple birth infants. Finally, the seventh sheet entitled ‘Multiples Trends’ includes the trend period years and annual percent changes for all groups and between group variances for multiple birth infants born at low birthweight. [file 12889_2021_11185_MOESM1_ESM.xlsx]

## Sheet: LBW Data
Race	Education	Year	LBW Births	Total Births	Percent LBW
Overall	Overall	2003	245104	3950635	6.20417
Overall	Overall	2004	250444	3969335	6.30947
Overall	Overall	2005	256065	3995180	6.40935
Overall	Overall	2006	267218	4117778	6.48937
Overall	Overall	2007	268767	4166638	6.45045
Overall	Overall	2008	262479	4098799	6.4038
Overall	Overall	2009	253317	3983482	6.35919
Overall	Overall	2010	246245	3857731	6.38316
Overall	Overall	2011	240913	3812730	6.31865
Overall	Overall	2012	238885	3813335	6.26446
Overall	Overall	2013	237628	3791177	6.26792
Overall	Overall	2014	239976	3845334	6.24071
Overall	Overall	2015	243386	3838013	6.34146
Overall	Overall	2016	245171	3806027	6.44165
Overall	Overall	2017	244227	3720608	6.56417
Overall	Overall	2018	241875	3662018	6.60496
AIAN	Overall	2003	2330	37571	6.20159
AIAN	Overall	2004	2439	38479	6.33852
AIAN	Overall	2005	2431	39367	6.17522
AIAN	Overall	2006	2597	41122	6.31535
AIAN	Overall	2007	2584	41756	6.18833
AIAN	Overall	2008	2578	41346	6.23519
AIAN	Overall	2009	2477	40507	6.11499
AIAN	Overall	2010	2457	38844	6.3253
AIAN	Overall	2011	2443	38252	6.38659
AIAN	Overall	2012	2482	37988	6.53364
AIAN	Overall	2013	2355	37422	6.29309
AIAN	Overall	2014	2309	36465	6.3321
AIAN	Overall	2015	2303	35828	6.42793
AIAN	Overall	2016	2286	35141	6.50522
AIAN	Overall	2017	2376	33508	7.09084
AIAN	Overall	2018	2229	32717	6.81297
Asian	Overall	2003	13056	206701	6.31637
Asian	Overall	2004	13493	211928	6.36678
Asian	Overall	2005	13752	212855	6.46074
Asian	Overall	2006	14449	221121	6.53443
Asian	Overall	2007	15348	234896	6.53396
Asian	Overall	2008	15196	232820	6.52693
Asian	Overall	2009	14933	229973	6.49337
Asian	Overall	2010	15336	226826	6.76113
Asian	Overall	2011	15290	232128	6.58688
Asian	Overall	2012	16120	249357	6.46463
Asian	Overall	2013	16081	243758	6.59712
Asian	Overall	2014	16439	259172	6.34289
Asian	Overall	2015	17401	257596	6.75515
Asian	Overall	2016	17941	268228	6.68871
Asian	Overall	2017	18251	263691	6.92136
Asian	Overall	2018	17907	256099	6.99222
Black	Overall	2003	64233	554747	11.5788
Black	Overall	2004	65171	556831	11.7039
Black	Overall	2005	66780	561070	11.9023
Black	Overall	2006	70308	593185	11.8526
Black	Overall	2007	70988	602579	11.7807
Black	Overall	2008	69453	598520	11.6041
Black	Overall	2009	66995	584956	11.453
Black	Overall	2010	64927	566450	11.4621
Black	Overall	2011	62838	559241	11.2363
Black	Overall	2012	62369	560393	11.1295
Black	Overall	2013	61352	559762	10.9604
Black	Overall	2014	61898	564219	10.9706
Black	Overall	2015	63092	564622	11.1742
Black	Overall	2016	63526	559153	11.3611
Black	Overall	2017	64437	562151	11.4626
Black	Overall	2018	64667	554507	11.6621
Hispanic	Overall	2003	49480	891669	5.54914
Hispanic	Overall	2004	52088	924768	5.63255
Hispanic	Overall	2005	54772	962504	5.69057
Hispanic	Overall	2006	58725	1014710	5.78737
Hispanic	Overall	2007	59560	1037958	5.73819
Hispanic	Overall	2008	58345	1016564	5.73943
Hispanic	Overall	2009	55819	975694	5.72095
Hispanic	Overall	2010	53202	922685	5.766
Hispanic	Overall	2011	51825	895607	5.78658
Hispanic	Overall	2012	51240	886094	5.78268
Hispanic	Overall	2013	51154	878361	5.8238
Hispanic	Overall	2014	51613	891056	5.79234
Hispanic	Overall	2015	53349	900470	5.92457
Hispanic	Overall	2016	54008	894767	6.03598
Hispanic	Overall	2017	53780	875733	6.14114
Hispanic	Overall	2018	53562	863644	6.20186
White	Overall	2003	114183	2232817	5.11385
White	Overall	2004	115126	2206300	5.21806
White	Overall	2005	116496	2191024	5.31697
White	Overall	2006	119122	2218814	5.36872
White	Overall	2007	118146	2220060	5.32175
White	Overall	2008	114605	2178686	5.26028
White	Overall	2009	111028	2124517	5.22603
White	Overall	2010	108369	2077176	5.21713
White	Overall	2011	106674	2062124	5.17302
White	Overall	2012	104616	2050757	5.10134
White	Overall	2013	104693	2046314	5.11617
White	Overall	2014	105667	2066229	5.114
White	Overall	2015	105085	2049178	5.12815
White	Overall	2016	105024	2014810	5.2126
White	Overall	2017	103095	1955129	5.27305
White	Overall	2018	101102	1923305	5.25668
Overall	Less than High School	2007	37118	506736	7.32492
Overall	Less than High School	2008	43626	585987	7.44488
Overall	Less than High School	2009	41686	554604	7.51635
Overall	Less than High School	2010	44515	583873	7.62409
Overall	Less than High School	2011	45404	581616	7.80653
Overall	Less than High School	2012	43762	563024	7.77267
Overall	Less than High School	2013	42688	542175	7.87347
Overall	Less than High School	2014	44202	559316	7.90287
Overall	Less than High School	2015	43566	538991	8.08288
Overall	Less than High School	2016	43385	524976	8.26419
Overall	Less than High School	2017	41118	493074	8.33911
Overall	Less than High School	2018	39162	463382	8.45134
Overall	High School	2007	41440	590005	7.02367
Overall	High School	2008	49995	705652	7.08494
Overall	High School	2009	48162	688453	6.99568
Overall	High School	2010	54093	748141	7.23032
Overall	High School	2011	57410	790394	7.26347
Overall	High School	2012	58436	811976	7.19676
Overall	High School	2013	61762	849016	7.27454
Overall	High School	2014	68301	925972	7.37614
Overall	High School	2015	69160	926365	7.46574
Overall	High School	2016	72274	950838	7.60108
Overall	High School	2017	73841	943993	7.8222
Overall	High School	2018	73589	937901	7.84614
Overall	Some College	2007	26195	419776	6.24023
Overall	Some College	2008	32027	509855	6.28159
Overall	Some College	2009	32273	518519	6.22407
Overall	Some College	2010	38222	598247	6.389
Overall	Some College	2011	42393	657558	6.44704
Overall	Some College	2012	44415	692582	6.41296
Overall	Some College	2013	47051	723553	6.50277
Overall	Some College	2014	51127	786311	6.50213
Overall	Some College	2015	51668	783561	6.594
Overall	Some College	2016	52322	780897	6.70024
Overall	Some College	2017	52003	754384	6.89344
Overall	Some College	2018	50369	726141	6.93653
Overall	College	2007	29984	654213	4.58322
Overall	College	2008	37782	802558	4.7077
Overall	College	2009	38272	820112	4.66668
Overall	College	2010	45800	969811	4.72257
Overall	College	2011	50722	1078712	4.70209
Overall	College	2012	54004	1174153	4.5994
Overall	College	2013	58547	1257790	4.65475
Overall	College	2014	64354	1383066	4.653
Overall	College	2015	67033	1407149	4.76375
Overall	College	2016	73189	1500682	4.87705
Overall	College	2017	73365	1482586	4.94845
Overall	College	2018	74687	1488453	5.01776
AIAN	Less than High School	2007	262	3528	7.4263
AIAN	Less than High School	2008	368	5223	7.04576
AIAN	Less than High School	2009	385	5073	7.5892
AIAN	Less than High School	2010	462	6220	7.42765
AIAN	Less than High School	2011	491	6565	7.47906
AIAN	Less than High School	2012	536	6656	8.05288
AIAN	Less than High School	2013	505	6894	7.32521
AIAN	Less than High School	2014	599	7942	7.54218
AIAN	Less than High School	2015	637	7748	8.22148
AIAN	Less than High School	2016	603	7491	8.04966
AIAN	Less than High School	2017	609	7047	8.64198
AIAN	Less than High School	2018	543	6436	8.43692
AIAN	High School	2007	218	3758	5.80096
AIAN	High School	2008	377	6184	6.09638
AIAN	High School	2009	350	6200	5.64516
AIAN	High School	2010	508	8191	6.20193
AIAN	High School	2011	601	8987	6.68744
AIAN	High School	2012	652	9601	6.79096
AIAN	High School	2013	677	10866	6.23044
AIAN	High School	2014	812	12764	6.36164
AIAN	High School	2015	803	12524	6.41169
AIAN	High School	2016	817	12348	6.61646
AIAN	High School	2017	897	11996	7.47749
AIAN	High School	2018	823	11807	6.97044
AIAN	Some College	2007	148	2892	5.11757
AIAN	Some College	2008	228	4310	5.29002
AIAN	Some College	2009	259	4529	5.7187
AIAN	Some College	2010	330	6150	5.36585
AIAN	Some College	2011	411	6902	5.9548
AIAN	Some College	2012	437	7142	6.11873
AIAN	Some College	2013	439	7813	5.61884
AIAN	Some College	2014	539	9334	5.77459
AIAN	Some College	2015	540	9243	5.84226
AIAN	Some College	2016	537	9143	5.87335
AIAN	Some College	2017	569	8621	6.60016
AIAN	Some College	2018	547	8436	6.48412
AIAN	College	2007	75	1479	5.07099
AIAN	College	2008	103	2230	4.61883
AIAN	College	2009	129	2438	5.29122
AIAN	College	2010	193	3504	5.50799
AIAN	College	2011	229	4246	5.39331
AIAN	College	2012	244	4483	5.44278
AIAN	College	2013	264	4842	5.45229
AIAN	College	2014	302	5685	5.31223
AIAN	College	2015	286	5843	4.89475
AIAN	College	2016	299	5897	5.07037
AIAN	College	2017	280	5616	4.98575
AIAN	College	2018	293	5811	5.04216
Asian	Less than High School	2007	641	8776	7.30401
Asian	Less than High School	2008	957	14231	6.72476
Asian	Less than High School	2009	990	14331	6.9081
Asian	Less than High School	2010	1121	15101	7.42335
Asian	Less than High School	2011	1114	16841	6.61481
Asian	Less than High School	2012	1248	18942	6.58853
Asian	Less than High School	2013	1326	17904	7.40617
Asian	Less than High School	2014	1532	20543	7.45753
Asian	Less than High School	2015	1600	20123	7.9511
Asian	Less than High School	2016	1490	20761	7.17692
Asian	Less than High School	2017	1557	19675	7.9136
Asian	Less than High School	2018	1401	18155	7.71688
Asian	High School	2007	1336	20643	6.47193
Asian	High School	2008	1724	25817	6.67777
Asian	High School	2009	1618	24280	6.66392
Asian	High School	2010	1836	25329	7.24861
Asian	High School	2011	1953	27547	7.0897
Asian	High School	2012	2142	31122	6.88259
Asian	High School	2013	2121	30652	6.91961
Asian	High School	2014	2287	34189	6.68929
Asian	High School	2015	2485	34585	7.1852
Asian	High School	2016	2523	35842	7.03923
Asian	High School	2017	2539	34871	7.28112
Asian	High School	2018	2599	34093	7.62327
Asian	Some College	2007	1221	17748	6.87965
Asian	Some College	2008	1457	20593	7.07522
Asian	Some College	2009	1308	20326	6.43511
Asian	Some College	2010	1628	22243	7.31916
Asian	Some College	2011	1667	23803	7.00332
Asian	Some College	2012	1862	26562	7.01001
Asian	Some College	2013	1870	27010	6.92336
Asian	Some College	2014	2150	31302	6.86857
Asian	Some College	2015	2114	30447	6.94321
Asian	Some College	2016	2264	31402	7.20973
Asian	Some College	2017	2129	30053	7.08415
Asian	Some College	2018	2108	28508	7.39442
Asian	College	2007	4564	74992	6.08598
Asian	College	2008	5457	89829	6.07488
Asian	College	2009	5694	90958	6.26003
Asian	College	2010	6682	104992	6.36429
Asian	College	2011	7038	112217	6.27178
Asian	College	2012	7987	129289	6.17763
Asian	College	2013	8407	134600	6.24591
Asian	College	2014	9280	155044	5.9854
Asian	College	2015	9953	155144	6.41533
Asian	College	2016	11390	176237	6.46289
Asian	College	2017	11781	175345	6.71875
Asian	College	2018	11563	171841	6.72889
Black	Less than High School	2007	7680	58242	13.1864
Black	Less than High School	2008	10197	78031	13.0679
Black	Less than High School	2009	9871	75784	13.0252
Black	Less than High School	2010	11276	86409	13.0496
Black	Less than High School	2011	12083	92800	13.0205
Black	Less than High School	2012	11649	90617	12.8552
Black	Less than High School	2013	11410	89606	12.7335
Black	Less than High School	2014	11647	90044	12.9348
Black	Less than High School	2015	11308	85546	13.2186
Black	Less than High School	2016	10978	81454	13.4775
Black	Less than High School	2017	10360	77988	13.2841
Black	Less than High School	2018	10095	73251	13.7814
Black	High School	2007	10369	85520	12.1246
Black	High School	2008	13874	117912	11.7664
Black	High School	2009	13053	113652	11.4851
Black	High School	2010	15599	132034	11.8144
Black	High School	2011	17373	148369	11.7093
Black	High School	2012	17588	152784	11.5117
Black	High School	2013	19000	166129	11.4369
Black	High School	2014	20967	179948	11.6517
Black	High School	2015	21524	181453	11.862
Black	High School	2016	22911	189361	12.0991
Black	High School	2017	24054	194483	12.3682
Black	High School	2018	24439	195176	12.5215
Black	Some College	2007	6650	61530	10.8077
Black	Some College	2008	9133	84307	10.833
Black	Some College	2009	8967	84392	10.6254
Black	Some College	2010	11353	105085	10.8036
Black	Some College	2011	13096	121937	10.74
Black	Some College	2012	13607	127970	10.633
Black	Some College	2013	14691	139476	10.533
Black	Some College	2014	15797	149011	10.6012
Black	Some College	2015	16093	148857	10.811
Black	Some College	2016	16435	148459	11.0704
Black	Some College	2017	16512	147180	11.2189
Black	Some College	2018	15996	141967	11.2674
Black	College	2007	3742	40652	9.20496
Black	College	2008	5687	61137	9.30206
Black	College	2009	5557	60552	9.17724
Black	College	2010	6987	76603	9.12105
Black	College	2011	8224	88917	9.24907
Black	College	2012	8494	95007	8.94039
Black	College	2013	9799	108802	9.00627
Black	College	2014	10825	120099	9.0134
Black	College	2015	11550	124854	9.2508
Black	College	2016	12474	135062	9.23576
Black	College	2017	12769	137719	9.27178
Black	College	2018	13380	139533	9.58913
Hispanic	Less than High School	2007	17521	303854	5.76626
Hispanic	Less than High School	2008	19277	332415	5.79908
Hispanic	Less than High School	2009	18205	310541	5.86235
Hispanic	Less than High School	2010	18383	314646	5.84244
Hispanic	Less than High School	2011	17879	301655	5.92697
Hispanic	Less than High School	2012	17032	286701	5.94068
Hispanic	Less than High School	2013	16451	272078	6.04643
Hispanic	Less than High School	2014	16641	275924	6.03101
Hispanic	Less than High School	2015	16593	266943	6.21593
Hispanic	Less than High School	2016	16893	262349	6.43913
Hispanic	Less than High School	2017	15763	242401	6.50286
Hispanic	Less than High School	2018	15057	226378	6.65126
Hispanic	High School	2007	11262	196081	5.74354
Hispanic	High School	2008	13075	220997	5.91637
Hispanic	High School	2009	12634	218290	5.78771
Hispanic	High School	2010	13420	226726	5.91904
Hispanic	High School	2011	13353	227641	5.86582
Hispanic	High School	2012	13728	234957	5.84277
Hispanic	High School	2013	14274	241291	5.91568
Hispanic	High School	2014	15511	262349	5.91235
Hispanic	High School	2015	16138	268801	6.0037
Hispanic	High School	2016	17345	281866	6.15363
Hispanic	High School	2017	17706	280935	6.30253
Hispanic	High School	2018	17621	279533	6.30373
Hispanic	Some College	2007	5616	95159	5.9017
Hispanic	Some College	2008	6442	112632	5.71951
Hispanic	Some College	2009	6797	115161	5.90217
Hispanic	Some College	2010	7213	125744	5.73626
Hispanic	Some College	2011	7788	133730	5.82367
Hispanic	Some College	2012	8252	141509	5.83143
Hispanic	Some College	2013	8667	147352	5.88183
Hispanic	Some College	2014	9373	163551	5.73093
Hispanic	Some College	2015	9916	168315	5.89133
Hispanic	Some College	2016	10292	173525	5.93113
Hispanic	Some College	2017	10497	172360	6.09016
Hispanic	Some College	2018	10514	169899	6.18838
Hispanic	College	2007	3751	76936	4.87548
Hispanic	College	2008	4687	90761	5.16411
Hispanic	College	2009	4629	92706	4.9932
Hispanic	College	2010	5340	103133	5.17778
Hispanic	College	2011	5745	110260	5.21041
Hispanic	College	2012	5973	116946	5.10749
Hispanic	College	2013	6358	126105	5.04183
Hispanic	College	2014	7271	141840	5.1262
Hispanic	College	2015	7758	149631	5.18475
Hispanic	College	2016	8674	165030	5.25601
Hispanic	College	2017	9035	168812	5.35211
Hispanic	College	2018	9613	177193	5.42516
White	Less than High School	2007	10833	130440	8.30497
White	Less than High School	2008	12472	152408	8.1833
White	Less than High School	2009	11908	145684	8.17386
White	Less than High School	2010	12998	158716	8.18947
White	Less than High School	2011	13596	161282	8.42995
White	Less than High School	2012	13099	157787	8.3017
White	Less than High School	2013	12785	153546	8.32649
White	Less than High School	2014	13588	162765	8.34823
White	Less than High School	2015	13252	156562	8.46438
White	Less than High School	2016	13237	150710	8.78309
White	Less than High School	2017	12656	143980	8.79011
White	Less than High School	2018	11901	137208	8.67369
White	High School	2007	18067	281812	6.41101
White	High School	2008	20589	330394	6.23165
White	High School	2009	20190	322100	6.26824
White	High School	2010	22388	352002	6.36019
White	High School	2011	23818	374247	6.36425
White	High School	2012	24036	379978	6.32563
White	High School	2013	25436	396679	6.41224
White	High School	2014	28437	433187	6.5646
White	High School	2015	27948	425603	6.56668
White	High School	2016	28369	427346	6.63841
White	High School	2017	28364	418306	6.78068
White	High School	2018	27808	413630	6.72292
White	Some College	2007	12466	240959	5.17349
White	Some College	2008	14580	285410	5.10844
White	Some College	2009	14762	291667	5.06125
White	Some College	2010	17524	336721	5.20431
White	Some College	2011	19260	368887	5.22111
White	Some College	2012	20081	386941	5.18968
White	Some College	2013	21211	399522	5.30909
White	Some College	2014	23102	430496	5.36637
White	Some College	2015	22818	424042	5.38107
White	Some College	2016	22594	415399	5.43911
White	Some College	2017	22090	393655	5.61151
White	Some College	2018	21011	374726	5.60703
White	College	2007	17754	458106	3.87552
White	College	2008	21591	553469	3.90103
White	College	2009	22055	569038	3.87584
White	College	2010	26354	676836	3.89371
White	College	2011	29285	758545	3.86068
White	College	2012	31025	822660	3.7713
White	College	2013	33403	877657	3.80593
White	College	2014	36364	954414	3.81009
White	College	2015	37150	965217	3.84888
White	College	2016	39964	1010753	3.95388
White	College	2017	39190	989506	3.96056
White	College	2018	39499	987897	3.99829

## Sheet: VLBW Data
Race	Education	Year	VLBW Births	Total Births	Percent VLBW
Overall	Overall	2003	43691	3950635	1.10592
Overall	Overall	2004	44630	3969335	1.12437
Overall	Overall	2005	45540	3995180	1.13987
Overall	Overall	2006	46961	4117778	1.14045
Overall	Overall	2007	47397	4166638	1.13754
Overall	Overall	2008	45441	4098799	1.10864
Overall	Overall	2009	44012	3983482	1.10486
Overall	Overall	2010	42914	3857731	1.11242
Overall	Overall	2011	41883	3812730	1.0985
Overall	Overall	2012	41792	3813335	1.09594
Overall	Overall	2013	40759	3791177	1.0751
Overall	Overall	2014	41289	3845334	1.07374
Overall	Overall	2015	41300	3838013	1.07608
Overall	Overall	2016	41095	3806027	1.07973
Overall	Overall	2017	40531	3720608	1.08936
Overall	Overall	2018	39791	3662018	1.08659
AIAN	Overall	2003	415	37571	1.10458
AIAN	Overall	2004	404	38479	1.04992
AIAN	Overall	2005	399	39367	1.01354
AIAN	Overall	2006	444	41122	1.07971
AIAN	Overall	2007	424	41756	1.01542
AIAN	Overall	2008	451	41346	1.09079
AIAN	Overall	2009	457	40507	1.1282
AIAN	Overall	2010	411	38844	1.05808
AIAN	Overall	2011	422	38252	1.10321
AIAN	Overall	2012	430	37988	1.13194
AIAN	Overall	2013	406	37422	1.08492
AIAN	Overall	2014	370	36465	1.01467
AIAN	Overall	2015	389	35828	1.08574
AIAN	Overall	2016	394	35141	1.1212
AIAN	Overall	2017	401	33508	1.19673
AIAN	Overall	2018	352	32717	1.07589
Asian	Overall	2003	1682	206701	0.813736
Asian	Overall	2004	1790	211928	0.844626
Asian	Overall	2005	1791	212855	0.841418
Asian	Overall	2006	1820	221121	0.823079
Asian	Overall	2007	2035	234896	0.866341
Asian	Overall	2008	1955	232820	0.839704
Asian	Overall	2009	1875	229973	0.815313
Asian	Overall	2010	1957	226826	0.862776
Asian	Overall	2011	1924	232128	0.828853
Asian	Overall	2012	2044	249357	0.819708
Asian	Overall	2013	2049	243758	0.840588
Asian	Overall	2014	2106	259172	0.812588
Asian	Overall	2015	2198	257596	0.853274
Asian	Overall	2016	2267	268228	0.845176
Asian	Overall	2017	2265	263691	0.85896
Asian	Overall	2018	2337	256099	0.912538
Black	Overall	2003	14467	554747	2.60786
Black	Overall	2004	14521	556831	2.60779
Black	Overall	2005	15180	561070	2.70554
Black	Overall	2006	15480	593185	2.60964
Black	Overall	2007	15944	602579	2.64596
Black	Overall	2008	14884	598520	2.4868
Black	Overall	2009	14671	584956	2.50805
Black	Overall	2010	14148	566450	2.49766
Black	Overall	2011	13843	559241	2.47532
Black	Overall	2012	13572	560393	2.42187
Black	Overall	2013	13289	559762	2.37404
Black	Overall	2014	13288	564219	2.35511
Black	Overall	2015	13443	564622	2.38088
Black	Overall	2016	13337	559153	2.38521
Black	Overall	2017	13261	562151	2.35897
Black	Overall	2018	13158	554507	2.37292
Hispanic	Overall	2003	8392	891669	0.941156
Hispanic	Overall	2004	9089	924768	0.982841
Hispanic	Overall	2005	9328	962504	0.969139
Hispanic	Overall	2006	9947	1014710	0.98028
Hispanic	Overall	2007	10123	1037958	0.97528
Hispanic	Overall	2008	9806	1016564	0.964622
Hispanic	Overall	2009	9320	975694	0.955218
Hispanic	Overall	2010	8987	922685	0.974005
Hispanic	Overall	2011	8842	895607	0.987263
Hispanic	Overall	2012	8885	886094	1.00272
Hispanic	Overall	2013	8665	878361	0.986496
Hispanic	Overall	2014	8868	891056	0.995224
Hispanic	Overall	2015	8943	900470	0.993148
Hispanic	Overall	2016	9024	894767	1.00853
Hispanic	Overall	2017	8971	875733	1.0244
Hispanic	Overall	2018	8777	863644	1.01628
White	Overall	2003	18311	2232817	0.820085
White	Overall	2004	18357	2206300	0.832026
White	Overall	2005	18461	2191024	0.842574
White	Overall	2006	18818	2218814	0.848111
White	Overall	2007	18401	2220060	0.828851
White	Overall	2008	17842	2178686	0.818934
White	Overall	2009	17250	2124517	0.811949
White	Overall	2010	16970	2077176	0.816975
White	Overall	2011	16446	2062124	0.797527
White	Overall	2012	16461	2050757	0.802679
White	Overall	2013	15900	2046314	0.777007
White	Overall	2014	16167	2066229	0.78244
White	Overall	2015	15853	2049178	0.773627
White	Overall	2016	15579	2014810	0.773224
White	Overall	2017	15112	1955129	0.772941
White	Overall	2018	14658	1923305	0.762126
Overall	Less than High School	2007	6089	506736	1.20161
Overall	Less than High School	2008	7212	585987	1.23074
Overall	Less than High School	2009	6750	554604	1.21708
Overall	Less than High School	2010	7249	583873	1.24154
Overall	Less than High School	2011	7398	581616	1.27197
Overall	Less than High School	2012	7084	563024	1.25821
Overall	Less than High School	2013	6865	542175	1.2662
Overall	Less than High School	2014	7151	559316	1.27853
Overall	Less than High School	2015	6965	538991	1.29223
Overall	Less than High School	2016	6852	524976	1.3052
Overall	Less than High School	2017	6488	493074	1.31583
Overall	Less than High School	2018	6011	463382	1.2972
Overall	High School	2007	7303	590005	1.23779
Overall	High School	2008	8690	705652	1.23149
Overall	High School	2009	8379	688453	1.21708
Overall	High School	2010	9625	748141	1.28652
Overall	High School	2011	10123	790394	1.28075
Overall	High School	2012	10425	811976	1.2839
Overall	High School	2013	10683	849016	1.25828
Overall	High School	2014	11813	925972	1.27574
Overall	High School	2015	11884	926365	1.28286
Overall	High School	2016	12412	950838	1.30537
Overall	High School	2017	12346	943993	1.30785
Overall	High School	2018	12291	937901	1.31048
Overall	Some College	2007	4868	419776	1.15967
Overall	Some College	2008	5701	509855	1.11816
Overall	Some College	2009	5973	518519	1.15193
Overall	Some College	2010	6962	598247	1.16373
Overall	Some College	2011	7663	657558	1.16537
Overall	Some College	2012	8212	692582	1.18571
Overall	Some College	2013	8458	723553	1.16895
Overall	Some College	2014	9254	786311	1.17689
Overall	Some College	2015	9251	783561	1.18064
Overall	Some College	2016	9241	780897	1.18338
Overall	Some College	2017	9118	754384	1.20867
Overall	Some College	2018	8718	726141	1.20059
Overall	College	2007	4799	654213	0.733553
Overall	College	2008	5941	802558	0.740258
Overall	College	2009	6026	820112	0.734778
Overall	College	2010	7468	969811	0.770047
Overall	College	2011	8431	1078712	0.78158
Overall	College	2012	8892	1174153	0.757312
Overall	College	2013	9539	1257790	0.758394
Overall	College	2014	10544	1383066	0.762364
Overall	College	2015	10785	1407149	0.766443
Overall	College	2016	11580	1500682	0.771649
Overall	College	2017	11540	1482586	0.77837
Overall	College	2018	11731	1488453	0.788134
AIAN	Less than High School	2007	49	3528	1.38889
AIAN	Less than High School	2008	69	5223	1.32108
AIAN	Less than High School	2009	64	5073	1.26158
AIAN	Less than High School	2010	70	6220	1.1254
AIAN	Less than High School	2011	76	6565	1.15765
AIAN	Less than High School	2012	87	6656	1.30709
AIAN	Less than High School	2013	77	6894	1.11691
AIAN	Less than High School	2014	89	7942	1.12062
AIAN	Less than High School	2015	108	7748	1.39391
AIAN	Less than High School	2016	85	7491	1.13469
AIAN	Less than High School	2017	108	7047	1.53257
AIAN	Less than High School	2018	78	6436	1.21193
AIAN	High School	2007	32	3758	0.851517
AIAN	High School	2008	62	6184	1.00259
AIAN	High School	2009	66	6200	1.06452
AIAN	High School	2010	66	8191	0.805762
AIAN	High School	2011	109	8987	1.21286
AIAN	High School	2012	94	9601	0.979065
AIAN	High School	2013	118	10866	1.08596
AIAN	High School	2014	126	12764	0.987151
AIAN	High School	2015	127	12524	1.01405
AIAN	High School	2016	143	12348	1.15808
AIAN	High School	2017	151	11996	1.25875
AIAN	High School	2018	112	11807	0.94859
AIAN	Some College	2007	26	2892	0.899032
AIAN	Some College	2008	44	4310	1.02088
AIAN	Some College	2009	65	4529	1.4352
AIAN	Some College	2010	56	6150	0.910569
AIAN	Some College	2011	72	6902	1.04318
AIAN	Some College	2012	90	7142	1.26015
AIAN	Some College	2013	98	7813	1.25432
AIAN	Some College	2014	92	9334	0.985644
AIAN	Some College	2015	98	9243	1.06026
AIAN	Some College	2016	97	9143	1.06092
AIAN	Some College	2017	90	8621	1.04396
AIAN	Some College	2018	99	8436	1.17354
AIAN	College	2007	11	1479	0.743746
AIAN	College	2008	25	2230	1.12108
AIAN	College	2009	22	2438	0.902379
AIAN	College	2010	42	3504	1.19863
AIAN	College	2011	48	4246	1.13048
AIAN	College	2012	51	4483	1.13763
AIAN	College	2013	37	4842	0.764147
AIAN	College	2014	55	5685	0.967458
AIAN	College	2015	47	5843	0.804381
AIAN	College	2016	61	5897	1.03442
AIAN	College	2017	48	5616	0.854701
AIAN	College	2018	59	5811	1.01532
Asian	Less than High School	2007	95	8776	1.0825
Asian	Less than High School	2008	127	14231	0.892418
Asian	Less than High School	2009	112	14331	0.781523
Asian	Less than High School	2010	150	15101	0.993312
Asian	Less than High School	2011	142	16841	0.84318
Asian	Less than High School	2012	136	18942	0.717981
Asian	Less than High School	2013	174	17904	0.97185
Asian	Less than High School	2014	214	20543	1.04172
Asian	Less than High School	2015	215	20123	1.06843
Asian	Less than High School	2016	213	20761	1.02596
Asian	Less than High School	2017	205	19675	1.04193
Asian	Less than High School	2018	189	18155	1.04104
Asian	High School	2007	209	20643	1.01245
Asian	High School	2008	221	25817	0.856025
Asian	High School	2009	232	24280	0.955519
Asian	High School	2010	232	25329	0.915946
Asian	High School	2011	263	27547	0.954732
Asian	High School	2012	293	31122	0.941456
Asian	High School	2013	284	30652	0.92653
Asian	High School	2014	328	34189	0.959373
Asian	High School	2015	352	34585	1.01778
Asian	High School	2016	337	35842	0.940238
Asian	High School	2017	349	34871	1.00083
Asian	High School	2018	369	34093	1.08233
Asian	Some College	2007	169	17748	0.95222
Asian	Some College	2008	183	20593	0.888651
Asian	Some College	2009	179	20326	0.880645
Asian	Some College	2010	222	22243	0.998067
Asian	Some College	2011	229	23803	0.962064
Asian	Some College	2012	260	26562	0.978842
Asian	Some College	2013	258	27010	0.955202
Asian	Some College	2014	317	31302	1.01271
Asian	Some College	2015	315	30447	1.03458
Asian	Some College	2016	344	31402	1.09547
Asian	Some College	2017	281	30053	0.935015
Asian	Some College	2018	295	28508	1.0348
Asian	College	2007	571	74992	0.761415
Asian	College	2008	639	89829	0.711352
Asian	College	2009	636	90958	0.699224
Asian	College	2010	798	104992	0.760058
Asian	College	2011	827	112217	0.736965
Asian	College	2012	959	129289	0.741749
Asian	College	2013	1014	134600	0.753343
Asian	College	2014	1077	155044	0.694642
Asian	College	2015	1129	155144	0.727711
Asian	College	2016	1336	176237	0.75807
Asian	College	2017	1385	175345	0.789871
Asian	College	2018	1431	171841	0.832747
Black	Less than High School	2007	1428	58242	2.45184
Black	Less than High School	2008	1901	78031	2.43621
Black	Less than High School	2009	1878	75784	2.4781
Black	Less than High School	2010	2061	86409	2.38517
Black	Less than High School	2011	2269	92800	2.44504
Black	Less than High School	2012	2121	90617	2.34062
Black	Less than High School	2013	2130	89606	2.37707
Black	Less than High School	2014	2141	90044	2.37773
Black	Less than High School	2015	2035	85546	2.37884
Black	Less than High School	2016	1973	81454	2.42223
Black	Less than High School	2017	1871	77988	2.39909
Black	Less than High School	2018	1752	73251	2.39178
Black	High School	2007	2252	85520	2.6333
Black	High School	2008	2889	117912	2.45013
Black	High School	2009	2763	113652	2.43111
Black	High School	2010	3341	132034	2.53041
Black	High School	2011	3697	148369	2.49176
Black	High School	2012	3763	152784	2.46295
Black	High School	2013	3936	166129	2.36924
Black	High School	2014	4249	179948	2.36124
Black	High School	2015	4372	181453	2.40944
Black	High School	2016	4685	189361	2.47411
Black	High School	2017	4682	194483	2.40741
Black	High School	2018	4800	195176	2.45932
Black	Some College	2007	1601	61530	2.60198
Black	Some College	2008	2027	84307	2.40431
Black	Some College	2009	2116	84392	2.50735
Black	Some College	2010	2572	105085	2.44754
Black	Some College	2011	2967	121937	2.43322
Black	Some College	2012	3099	127970	2.42166
Black	Some College	2013	3242	139476	2.32441
Black	Some College	2014	3508	149011	2.35419
Black	Some College	2015	3496	148857	2.34856
Black	Some College	2016	3471	148459	2.33802
Black	Some College	2017	3527	147180	2.39639
Black	Some College	2018	3332	141967	2.34702
Black	College	2007	948	40652	2.33199
Black	College	2008	1369	61137	2.23923
Black	College	2009	1358	60552	2.2427
Black	College	2010	1756	76603	2.29234
Black	College	2011	2120	88917	2.38425
Black	College	2012	2052	95007	2.15984
Black	College	2013	2417	108802	2.22147
Black	College	2014	2669	120099	2.22233
Black	College	2015	2848	124854	2.28106
Black	College	2016	2958	135062	2.19011
Black	College	2017	2941	137719	2.13551
Black	College	2018	3022	139533	2.1658
Hispanic	Less than High School	2007	2880	303854	0.947824
Hispanic	Less than High School	2008	3170	332415	0.953627
Hispanic	Less than High School	2009	2856	310541	0.919685
Hispanic	Less than High School	2010	2976	314646	0.945825
Hispanic	Less than High School	2011	2897	301655	0.960369
Hispanic	Less than High School	2012	2856	286701	0.99616
Hispanic	Less than High School	2013	2658	272078	0.976926
Hispanic	Less than High School	2014	2766	275924	1.00245
Hispanic	Less than High School	2015	2675	266943	1.00209
Hispanic	Less than High School	2016	2744	262349	1.04593
Hispanic	Less than High School	2017	2552	242401	1.0528
Hispanic	Less than High School	2018	2386	226378	1.05399
Hispanic	High School	2007	1901	196081	0.969497
Hispanic	High School	2008	2173	220997	0.983271
Hispanic	High School	2009	2113	218290	0.967978
Hispanic	High School	2010	2289	226726	1.00959
Hispanic	High School	2011	2327	227641	1.02222
Hispanic	High School	2012	2353	234957	1.00146
Hispanic	High School	2013	2437	241291	1.00998
Hispanic	High School	2014	2664	262349	1.01544
Hispanic	High School	2015	2714	268801	1.00967
Hispanic	High School	2016	2926	281866	1.03808
Hispanic	High School	2017	2930	280935	1.04295
Hispanic	High School	2018	2841	279533	1.01634
Hispanic	Some College	2007	1013	95159	1.06453
Hispanic	Some College	2008	1148	112632	1.01925
Hispanic	Some College	2009	1205	115161	1.04636
Hispanic	Some College	2010	1258	125744	1.00045
Hispanic	Some College	2011	1381	133730	1.03268
Hispanic	Some College	2012	1478	141509	1.04446
Hispanic	Some College	2013	1474	147352	1.00033
Hispanic	Some College	2014	1658	163551	1.01375
Hispanic	Some College	2015	1716	168315	1.01952
Hispanic	Some College	2016	1794	173525	1.03386
Hispanic	Some College	2017	1796	172360	1.04201
Hispanic	Some College	2018	1850	169899	1.08888
Hispanic	College	2007	613	76936	0.796766
Hispanic	College	2008	723	90761	0.796598
Hispanic	College	2009	767	92706	0.827347
Hispanic	College	2010	890	103133	0.862963
Hispanic	College	2011	944	110260	0.856158
Hispanic	College	2012	1016	116946	0.868777
Hispanic	College	2013	1084	126105	0.859601
Hispanic	College	2014	1224	141840	0.862944
Hispanic	College	2015	1245	149631	0.832047
Hispanic	College	2016	1401	165030	0.848937
Hispanic	College	2017	1511	168812	0.895079
Hispanic	College	2018	1520	177193	0.857822
White	Less than High School	2007	1600	130440	1.22662
White	Less than High School	2008	1886	152408	1.23747
White	Less than High School	2009	1789	145684	1.228
White	Less than High School	2010	1937	158716	1.22042
White	Less than High School	2011	1976	161282	1.22518
White	Less than High School	2012	1864	157787	1.18134
White	Less than High School	2013	1785	153546	1.16252
White	Less than High School	2014	1910	162765	1.17347
White	Less than High School	2015	1904	156562	1.21613
White	Less than High School	2016	1814	150710	1.20364
White	Less than High School	2017	1720	143980	1.19461
White	Less than High School	2018	1578	137208	1.15008
White	High School	2007	2868	281812	1.0177
White	High School	2008	3291	330394	0.996083
White	High School	2009	3148	322100	0.977336
White	High School	2010	3630	352002	1.03124
White	High School	2011	3674	374247	0.981705
White	High School	2012	3883	379978	1.0219
White	High School	2013	3869	396679	0.975348
White	High School	2014	4386	433187	1.0125
White	High School	2015	4275	425603	1.00446
White	High School	2016	4275	427346	1.00036
White	High School	2017	4181	418306	0.999508
White	High School	2018	4109	413630	0.9934
White	Some College	2007	2044	240959	0.848277
White	Some College	2008	2263	285410	0.792894
White	Some College	2009	2384	291667	0.81737
White	Some College	2010	2821	336721	0.837786
White	Some College	2011	2986	368887	0.809462
White	Some College	2012	3257	386941	0.84173
White	Some College	2013	3349	399522	0.838252
White	Some College	2014	3650	430496	0.847859
White	Some College	2015	3593	424042	0.847322
White	Some College	2016	3496	415399	0.8416
White	Some College	2017	3384	393655	0.859636
White	Some College	2018	3107	374726	0.829139
White	College	2007	2637	458106	0.575631
White	College	2008	3143	553469	0.567873
White	College	2009	3213	569038	0.564637
White	College	2010	3951	676836	0.583746
White	College	2011	4465	758545	0.588627
White	College	2012	4783	822660	0.581407
White	College	2013	4940	877657	0.562862
White	College	2014	5462	954414	0.572288
White	College	2015	5464	965217	0.56609
White	College	2016	5766	1010753	0.570466
White	College	2017	5610	989506	0.56695
White	College	2018	5654	987897	0.572327

## Sheet: VLBW Trends
	Trend Period 1 Years	Trend Period 1 APC	Trend Period 2 Years	Trend Period 2 APC	Trend Period 3 Years	Trend Period 3 APC
U.S. Overall	2003-2005	1.7†	2005-2014	-0.7*	2014-2018	0.3
Race
AIAN	2003-2018	0.4†
Asian	2003-2016	0.0	2016-2018	4.1
Black	2003-2005	1.5	2005-2013	-1.5*	2013-2018	-0.1
Hispanic	2003-2018	0.4*
White	2003-2005	1.4	2005-2018	-0.8*
Education
Less than HS	2007-2018	0.8*
HS	2007-2018	0.6*
Some College	2007-2018	0.5*
College	2007-2018	0.5*
Race by Education
AIAN, Less than HS	2007-2018	0.4
AIAN, HS	2007-2018	1.3
AIAN, Some College	2007-2018	-0.1
AIAN, College	2007-2018	-1.3
Asian, Less than HS	2007-2018	1.8†
Asian, HS	2007-2018	1.0*
Asian, Some College	2007-2018	1.1*
Asian, College	2007-2015	-0.3	2015-2018	4.7†
Black, Less than HS	2007-2018	-0.2†
Black, HS	2007-2018	-0.3†
Black, Some College	2007-2018	-0.6*
Black, College	2007-2018	-0.6*
Hispanic, Less than HS	2007-2018	1.2*
Hispanic, HS	2007-2018	0.5*
Hispanic, Some College	2007-2015	-0.4	2015-2018	2.2†
Hispanic, College	2007-2018	0.6*
White, Less than HS	2007-2018	-0.5*
White, HS	2007-2018	-0.1
White, Some College	2007-2018	0.3†
White, College	2007-2018	-0.1
Disparities
BGV Race	2003-2018	-1.9*
BGV Education	2007-2018	2.6*
BGV Race by Education	2007-2018	0.4
* p-value< 0.05
† p-value < 0.1
AIAN = American Indian and Alaska Native. HS = High School. BGV = Between Group Variance. APC = Annual Percentage Change, determined using joinpoint regression.
Periods refer to before and after an inflection point in the overall trend, detected by joinpoint regression analysis. Inflection points were determined independently by group and are not intended to warrant comparisons of trend periods between groups.

## Sheet: AMA Data
Age	Race	Education	Year	LBW Births	Total Births	Percent LBW
>=35	Overall	Overall	2003	35429	542933	6.52548
>=35	Overall	Overall	2004	36186	552751	6.54653
>=35	Overall	Overall	2005	36865	561636	6.56386
>=35	Overall	Overall	2006	38261	576929	6.63184
>=35	Overall	Overall	2007	38410	578214	6.64287
>=35	Overall	Overall	2008	37995	567585	6.69415
>=35	Overall	Overall	2009	36604	553547	6.61263
>=35	Overall	Overall	2010	36273	546308	6.63966
>=35	Overall	Overall	2011	36508	547318	6.67035
>=35	Overall	Overall	2012	36800	556512	6.61262
>=35	Overall	Overall	2013	38035	568139	6.69466
>=35	Overall	Overall	2014	39600	592775	6.68044
>=35	Overall	Overall	2015	41853	614560	6.81024
>=35	Overall	Overall	2016	44227	635230	6.96236
>=35	Overall	Overall	2017	45881	645716	7.10545
>=35	Overall	Overall	2018	47214	661351	7.13902
>=35	AIAN	Overall	2003	277	3126	8.86116
>=35	AIAN	Overall	2004	268	3253	8.23855
>=35	AIAN	Overall	2005	262	3281	7.98537
>=35	AIAN	Overall	2006	274	3326	8.23812
>=35	AIAN	Overall	2007	267	3356	7.9559
>=35	AIAN	Overall	2008	274	3275	8.36641
>=35	AIAN	Overall	2009	303	3280	9.2378
>=35	AIAN	Overall	2010	294	3178	9.2511
>=35	AIAN	Overall	2011	284	3255	8.72504
>=35	AIAN	Overall	2012	316	3371	9.37407
>=35	AIAN	Overall	2013	317	3491	9.08049
>=35	AIAN	Overall	2014	321	3444	9.32056
>=35	AIAN	Overall	2015	313	3671	8.52629
>=35	AIAN	Overall	2016	338	3781	8.93943
>=35	AIAN	Overall	2017	354	3731	9.48807
>=35	AIAN	Overall	2018	376	3807	9.87654
>=35	Asian	Overall	2003	2736	40108	6.82158
>=35	Asian	Overall	2004	2966	42480	6.98211
>=35	Asian	Overall	2005	3072	44425	6.91503
>=35	Asian	Overall	2006	3265	47321	6.89969
>=35	Asian	Overall	2007	3588	51616	6.95133
>=35	Asian	Overall	2008	3686	53063	6.94646
>=35	Asian	Overall	2009	3732	53714	6.94791
>=35	Asian	Overall	2010	3867	54350	7.115
>=35	Asian	Overall	2011	3964	55897	7.09161
>=35	Asian	Overall	2012	4203	60449	6.95297
>=35	Asian	Overall	2013	4364	60708	7.18851
>=35	Asian	Overall	2014	4372	64411	6.78766
>=35	Asian	Overall	2015	4705	65458	7.18782
>=35	Asian	Overall	2016	5108	68547	7.45182
>=35	Asian	Overall	2017	5369	70865	7.57638
>=35	Asian	Overall	2018	5432	71621	7.58437
>=35	Black	Overall	2003	7813	56894	13.7326
>=35	Black	Overall	2004	7734	56528	13.6817
>=35	Black	Overall	2005	7980	57422	13.8971
>=35	Black	Overall	2006	8067	59909	13.4654
>=35	Black	Overall	2007	8215	60801	13.5113
>=35	Black	Overall	2008	8080	60364	13.3855
>=35	Black	Overall	2009	7726	59850	12.9089
>=35	Black	Overall	2010	7796	60246	12.9403
>=35	Black	Overall	2011	7642	60783	12.5726
>=35	Black	Overall	2012	7635	62448	12.2262
>=35	Black	Overall	2013	7946	64812	12.2601
>=35	Black	Overall	2014	8590	68857	12.4751
>=35	Black	Overall	2015	9034	72592	12.4449
>=35	Black	Overall	2016	9690	76045	12.7425
>=35	Black	Overall	2017	10206	79632	12.8165
>=35	Black	Overall	2018	10735	83039	12.9277
>=35	Hispanic	Overall	2003	5933	89547	6.62557
>=35	Hispanic	Overall	2004	6398	95514	6.69849
>=35	Hispanic	Overall	2005	6736	101424	6.64143
>=35	Hispanic	Overall	2006	7453	108145	6.89167
>=35	Hispanic	Overall	2007	7643	112920	6.76851
>=35	Hispanic	Overall	2008	7703	115216	6.6857
>=35	Hispanic	Overall	2009	7661	115716	6.62052
>=35	Hispanic	Overall	2010	7674	116091	6.61033
>=35	Hispanic	Overall	2011	7992	117916	6.77771
>=35	Hispanic	Overall	2012	8150	120296	6.77496
>=35	Hispanic	Overall	2013	8475	123614	6.85602
>=35	Hispanic	Overall	2014	8815	129672	6.79792
>=35	Hispanic	Overall	2015	9490	135337	7.01213
>=35	Hispanic	Overall	2016	9748	140305	6.94772
>=35	Hispanic	Overall	2017	10280	141572	7.26132
>=35	Hispanic	Overall	2018	10438	143134	7.29247
>=35	White	Overall	2003	18312	348552	5.25374
>=35	White	Overall	2004	18410	349705	5.26444
>=35	White	Overall	2005	18478	350270	5.27536
>=35	White	Overall	2006	18816	353066	5.32932
>=35	White	Overall	2007	18302	344470	5.31309
>=35	White	Overall	2008	17803	329711	5.39958
>=35	White	Overall	2009	16774	315570	5.31546
>=35	White	Overall	2010	16261	307250	5.29243
>=35	White	Overall	2011	16262	304235	5.34521
>=35	White	Overall	2012	16058	303783	5.28601
>=35	White	Overall	2013	16471	309740	5.31769
>=35	White	Overall	2014	16998	319813	5.31498
>=35	White	Overall	2015	17736	330039	5.37391
>=35	White	Overall	2016	18700	337788	5.53602
>=35	White	Overall	2017	19014	341705	5.56445
>=35	White	Overall	2018	19559	351012	5.57217
>=35	Overall	Less than High School	2007	3293	41572	7.9212
>=35	Overall	Less than High School	2008	3972	49789	7.97767
>=35	Overall	Less than High School	2009	3853	49334	7.81003
>=35	Overall	Less than High School	2010	4409	55045	8.00981
>=35	Overall	Less than High School	2011	4681	57697	8.11307
>=35	Overall	Less than High School	2012	4765	59381	8.02445
>=35	Overall	Less than High School	2013	4926	60913	8.08694
>=35	Overall	Less than High School	2014	5480	66102	8.29022
>=35	Overall	Less than High School	2015	5757	67413	8.5399
>=35	Overall	Less than High School	2016	6066	70427	8.61317
>=35	Overall	Less than High School	2017	6226	69658	8.93795
>=35	Overall	Less than High School	2018	5993	67648	8.85909
>=35	Overall	High School	2007	4300	51391	8.36722
>=35	Overall	High School	2008	5270	61511	8.56757
>=35	Overall	High School	2009	5075	59179	8.57568
>=35	Overall	High School	2010	5689	64949	8.75918
>=35	Overall	High School	2011	5995	67519	8.87898
>=35	Overall	High School	2012	6052	70472	8.58781
>=35	Overall	High School	2013	6352	73855	8.60064
>=35	Overall	High School	2014	7194	81077	8.87305
>=35	Overall	High School	2015	7624	83896	9.08744
>=35	Overall	High School	2016	8460	91288	9.26737
>=35	Overall	High School	2017	8875	93197	9.52284
>=35	Overall	High School	2018	9124	95417	9.56224
>=35	Overall	Some College	2007	3388	46524	7.28226
>=35	Overall	Some College	2008	4242	56068	7.56581
>=35	Overall	Some College	2009	4193	55675	7.53121
>=35	Overall	Some College	2010	4879	63521	7.68092
>=35	Overall	Some College	2011	5329	68388	7.7923
>=35	Overall	Some College	2012	5621	72517	7.75129
>=35	Overall	Some College	2013	6156	76974	7.99751
>=35	Overall	Some College	2014	6889	84658	8.13745
>=35	Overall	Some College	2015	7046	87884	8.01739
>=35	Overall	Some College	2016	7718	92679	8.32767
>=35	Overall	Some College	2017	8098	93425	8.66792
>=35	Overall	Some College	2018	8231	94353	8.72362
>=35	Overall	College	2007	7971	157428	5.06327
>=35	Overall	College	2008	10363	192282	5.38948
>=35	Overall	College	2009	10176	191496	5.31395
>=35	Overall	College	2010	12087	224259	5.38975
>=35	Overall	College	2011	13451	244602	5.49914
>=35	Overall	College	2012	14373	267152	5.38008
>=35	Overall	College	2013	15912	289815	5.4904
>=35	Overall	College	2014	17279	319515	5.40788
>=35	Overall	College	2015	18629	334513	5.56899
>=35	Overall	College	2016	20982	369397	5.68007
>=35	Overall	College	2017	21679	377904	5.73664
>=35	Overall	College	2018	22779	392254	5.80721
>=35	AIAN	Less than High School	2007	12	140	8.57143
>=35	AIAN	Less than High School	2008	22	179	12.2905
>=35	AIAN	Less than High School	2009	31	215	14.4186
>=35	AIAN	Less than High School	2010	26	214	12.1495
>=35	AIAN	Less than High School	2011	31	222	13.964
>=35	AIAN	Less than High School	2012	35	252	13.8889
>=35	AIAN	Less than High School	2013	38	272	13.9706
>=35	AIAN	Less than High School	2014	48	369	13.0081
>=35	AIAN	Less than High School	2015	48	400	12
>=35	AIAN	Less than High School	2016	48	394	12.1827
>=35	AIAN	Less than High School	2017	56	426	13.1455
>=35	AIAN	Less than High School	2018	73	429	17.0163
>=35	AIAN	High School	2007	22	248	8.87097
>=35	AIAN	High School	2008	41	443	9.25508
>=35	AIAN	High School	2009	46	454	10.1322
>=35	AIAN	High School	2010	38	475	8
>=35	AIAN	High School	2011	64	583	10.9777
>=35	AIAN	High School	2012	51	578	8.82353
>=35	AIAN	High School	2013	77	703	10.9531
>=35	AIAN	High School	2014	101	836	12.0813
>=35	AIAN	High School	2015	92	893	10.3024
>=35	AIAN	High School	2016	88	933	9.43194
>=35	AIAN	High School	2017	103	961	10.718
>=35	AIAN	High School	2018	107	939	11.3951
>=35	AIAN	Some College	2007	21	256	8.20312
>=35	AIAN	Some College	2008	33	418	7.89474
>=35	AIAN	Some College	2009	37	425	8.70588
>=35	AIAN	Some College	2010	46	563	8.17052
>=35	AIAN	Some College	2011	52	603	8.62355
>=35	AIAN	Some College	2012	64	670	9.55224
>=35	AIAN	Some College	2013	69	819	8.42491
>=35	AIAN	Some College	2014	69	892	7.73543
>=35	AIAN	Some College	2015	81	1014	7.98817
>=35	AIAN	Some College	2016	99	1050	9.42857
>=35	AIAN	Some College	2017	114	1033	11.0358
>=35	AIAN	Some College	2018	105	989	10.6168
>=35	AIAN	College	2007	18	306	5.88235
>=35	AIAN	College	2008	25	483	5.17598
>=35	AIAN	College	2009	37	519	7.12909
>=35	AIAN	College	2010	62	702	8.83191
>=35	AIAN	College	2011	56	806	6.94789
>=35	AIAN	College	2012	71	904	7.85398
>=35	AIAN	College	2013	75	1008	7.44048
>=35	AIAN	College	2014	92	1234	7.45543
>=35	AIAN	College	2015	86	1285	6.69261
>=35	AIAN	College	2016	97	1372	7.06997
>=35	AIAN	College	2017	81	1289	6.28394
>=35	AIAN	College	2018	85	1413	6.01557
>=35	Asian	Less than High School	2007	130	1703	7.63359
>=35	Asian	Less than High School	2008	220	2577	8.53706
>=35	Asian	Less than High School	2009	184	2526	7.28424
>=35	Asian	Less than High School	2010	214	2864	7.47207
>=35	Asian	Less than High School	2011	222	3165	7.01422
>=35	Asian	Less than High School	2012	279	3479	8.01955
>=35	Asian	Less than High School	2013	251	3360	7.47024
>=35	Asian	Less than High School	2014	314	3658	8.58393
>=35	Asian	Less than High School	2015	360	3685	9.76934
>=35	Asian	Less than High School	2016	314	3898	8.05541
>=35	Asian	Less than High School	2017	363	3843	9.44575
>=35	Asian	Less than High School	2018	308	3672	8.3878
>=35	Asian	High School	2007	281	3812	7.37146
>=35	Asian	High School	2008	325	4664	6.96827
>=35	Asian	High School	2009	343	4446	7.7148
>=35	Asian	High School	2010	375	4750	7.89474
>=35	Asian	High School	2011	405	4901	8.26362
>=35	Asian	High School	2012	433	5390	8.0334
>=35	Asian	High School	2013	401	5341	7.50796
>=35	Asian	High School	2014	470	5807	8.09368
>=35	Asian	High School	2015	455	5946	7.6522
>=35	Asian	High School	2016	518	6310	8.20919
>=35	Asian	High School	2017	546	6402	8.52858
>=35	Asian	High School	2018	563	6463	8.71112
>=35	Asian	Some College	2007	250	3139	7.96432
>=35	Asian	Some College	2008	281	3572	7.86674
>=35	Asian	Some College	2009	266	3548	7.49718
>=35	Asian	Some College	2010	320	3873	8.26233
>=35	Asian	Some College	2011	297	4100	7.2439
>=35	Asian	Some College	2012	347	4516	7.68379
>=35	Asian	Some College	2013	406	4814	8.43373
>=35	Asian	Some College	2014	449	5734	7.83048
>=35	Asian	Some College	2015	458	5690	8.04921
>=35	Asian	Some College	2016	526	6028	8.72595
>=35	Asian	Some College	2017	496	6080	8.15789
>=35	Asian	Some College	2018	511	6074	8.41291
>=35	Asian	College	2007	1281	20161	6.35385
>=35	Asian	College	2008	1612	24712	6.52315
>=35	Asian	College	2009	1701	25707	6.61687
>=35	Asian	College	2010	2052	30008	6.83818
>=35	Asian	College	2011	2192	32062	6.83675
>=35	Asian	College	2012	2403	36992	6.496
>=35	Asian	College	2013	2681	39151	6.84785
>=35	Asian	College	2014	2807	44480	6.3107
>=35	Asian	College	2015	3080	45524	6.76566
>=35	Asian	College	2016	3666	51173	7.16393
>=35	Asian	College	2017	3887	53480	7.26814
>=35	Asian	College	2018	3971	54388	7.30124
>=35	Black	Less than High School	2007	451	2713	16.6237
>=35	Black	Less than High School	2008	659	4223	15.605
>=35	Black	Less than High School	2009	665	4254	15.6323
>=35	Black	Less than High School	2010	789	4953	15.9297
>=35	Black	Less than High School	2011	867	5405	16.0407
>=35	Black	Less than High School	2012	858	5763	14.8881
>=35	Black	Less than High School	2013	899	6160	14.5942
>=35	Black	Less than High School	2014	976	6731	14.5001
>=35	Black	Less than High School	2015	1070	6921	15.4602
>=35	Black	Less than High School	2016	1161	7494	15.4924
>=35	Black	Less than High School	2017	1166	7809	14.9315
>=35	Black	Less than High School	2018	1170	7856	14.8931
>=35	Black	High School	2007	928	6193	14.9847
>=35	Black	High School	2008	1313	9177	14.3075
>=35	Black	High School	2009	1259	8936	14.0891
>=35	Black	High School	2010	1628	10573	15.3977
>=35	Black	High School	2011	1595	11291	14.1263
>=35	Black	High School	2012	1606	11970	13.4169
>=35	Black	High School	2013	1753	12864	13.6272
>=35	Black	High School	2014	2020	14414	14.0142
>=35	Black	High School	2015	2151	14825	14.5093
>=35	Black	High School	2016	2428	16406	14.7995
>=35	Black	High School	2017	2527	17381	14.5389
>=35	Black	High School	2018	2708	18123	14.9423
>=35	Black	Some College	2007	740	5442	13.5979
>=35	Black	Some College	2008	1109	7859	14.1112
>=35	Black	Some College	2009	1049	7950	13.195
>=35	Black	Some College	2010	1335	9860	13.5396
>=35	Black	Some College	2011	1480	11070	13.3695
>=35	Black	Some College	2012	1555	11909	13.0574
>=35	Black	Some College	2013	1665	13154	12.6577
>=35	Black	Some College	2014	1928	14178	13.5985
>=35	Black	Some College	2015	1945	15060	12.915
>=35	Black	Some College	2016	2192	16098	13.6166
>=35	Black	Some College	2017	2353	16764	14.036
>=35	Black	Some College	2018	2432	17428	13.9546
>=35	Black	College	2007	967	9137	10.5833
>=35	Black	College	2008	1535	14151	10.8473
>=35	Black	College	2009	1511	14107	10.711
>=35	Black	College	2010	1929	18468	10.4451
>=35	Black	College	2011	2257	21027	10.7338
>=35	Black	College	2012	2329	22719	10.2513
>=35	Black	College	2013	2737	25927	10.5566
>=35	Black	College	2014	3101	29139	10.6421
>=35	Black	College	2015	3336	31470	10.6006
>=35	Black	College	2016	3773	35167	10.7288
>=35	Black	College	2017	4015	36805	10.9088
>=35	Black	College	2018	4271	38715	11.0319
>=35	Hispanic	Less than High School	2007	2133	31015	6.87732
>=35	Hispanic	Less than High School	2008	2402	35671	6.73376
>=35	Hispanic	Less than High School	2009	2320	35282	6.57559
>=35	Hispanic	Less than High School	2010	2646	39063	6.77367
>=35	Hispanic	Less than High School	2011	2799	40352	6.93646
>=35	Hispanic	Less than High School	2012	2818	41101	6.85628
>=35	Hispanic	Less than High School	2013	2910	41824	6.95773
>=35	Hispanic	Less than High School	2014	3175	45077	7.0435
>=35	Hispanic	Less than High School	2015	3348	45934	7.28872
>=35	Hispanic	Less than High School	2016	3461	47511	7.28463
>=35	Hispanic	Less than High School	2017	3464	45983	7.53322
>=35	Hispanic	Less than High School	2018	3231	43856	7.36729
>=35	Hispanic	High School	2007	1189	16811	7.07275
>=35	Hispanic	High School	2008	1440	19364	7.43648
>=35	Hispanic	High School	2009	1420	19711	7.2041
>=35	Hispanic	High School	2010	1490	21272	7.00451
>=35	Hispanic	High School	2011	1579	21868	7.2206
>=35	Hispanic	High School	2012	1663	22685	7.33084
>=35	Hispanic	High School	2013	1761	23856	7.38179
>=35	Hispanic	High School	2014	1856	26110	7.10839
>=35	Hispanic	High School	2015	2068	27642	7.48137
>=35	Hispanic	High School	2016	2316	30492	7.59543
>=35	Hispanic	High School	2017	2454	31181	7.87018
>=35	Hispanic	High School	2018	2516	31573	7.96883
>=35	Hispanic	Some College	2007	639	9392	6.80366
>=35	Hispanic	Some College	2008	747	11307	6.60653
>=35	Hispanic	Some College	2009	850	11793	7.20767
>=35	Hispanic	Some College	2010	827	12945	6.38857
>=35	Hispanic	Some College	2011	976	13837	7.05355
>=35	Hispanic	Some College	2012	987	14575	6.77187
>=35	Hispanic	Some College	2013	1144	15079	7.58671
>=35	Hispanic	Some College	2014	1227	17043	7.19944
>=35	Hispanic	Some College	2015	1341	17966	7.4641
>=35	Hispanic	Some College	2016	1392	19686	7.07101
>=35	Hispanic	Some College	2017	1577	20291	7.77192
>=35	Hispanic	Some College	2018	1679	20591	8.15405
>=35	Hispanic	College	2007	913	16880	5.40877
>=35	Hispanic	College	2008	1202	20276	5.92819
>=35	Hispanic	College	2009	1175	20887	5.62551
>=35	Hispanic	College	2010	1427	23721	6.01577
>=35	Hispanic	College	2011	1578	25596	6.16503
>=35	Hispanic	College	2012	1665	27231	6.11435
>=35	Hispanic	College	2013	1746	29806	5.85788
>=35	Hispanic	College	2014	1987	33277	5.97109
>=35	Hispanic	College	2015	2139	35303	6.05898
>=35	Hispanic	College	2016	2388	40153	5.94725
>=35	Hispanic	College	2017	2577	41679	6.18297
>=35	Hispanic	College	2018	2808	44748	6.27514
>=35	White	Less than High School	2007	552	5843	9.4472
>=35	White	Less than High School	2008	630	6808	9.25382
>=35	White	Less than High School	2009	618	6783	9.11101
>=35	White	Less than High School	2010	704	7728	9.10973
>=35	White	Less than High School	2011	742	8337	8.90008
>=35	White	Less than High School	2012	758	8570	8.84481
>=35	White	Less than High School	2013	807	9081	8.88669
>=35	White	Less than High School	2014	939	10002	9.38812
>=35	White	Less than High School	2015	915	10198	8.97235
>=35	White	Less than High School	2016	1060	10820	9.79667
>=35	White	Less than High School	2017	1138	11272	10.0958
>=35	White	Less than High School	2018	1188	11506	10.325
>=35	White	High School	2007	1845	24058	7.66897
>=35	White	High School	2008	2088	27322	7.64219
>=35	White	High School	2009	1964	25191	7.79644
>=35	White	High School	2010	2108	27432	7.68446
>=35	White	High School	2011	2328	28510	8.16556
>=35	White	High School	2012	2263	29475	7.67769
>=35	White	High School	2013	2328	30669	7.59073
>=35	White	High School	2014	2695	33467	8.05271
>=35	White	High School	2015	2824	34157	8.26771
>=35	White	High School	2016	3061	36538	8.37758
>=35	White	High School	2017	3189	36781	8.67024
>=35	White	High School	2018	3171	37761	8.39755
>=35	White	Some College	2007	1717	28072	6.11641
>=35	White	Some College	2008	2044	32525	6.2844
>=35	White	Some College	2009	1962	31587	6.21142
>=35	White	Some College	2010	2328	35943	6.47692
>=35	White	Some College	2011	2498	38485	6.49084
>=35	White	Some College	2012	2646	40520	6.53011
>=35	White	Some College	2013	2835	42766	6.6291
>=35	White	Some College	2014	3183	46407	6.85888
>=35	White	Some College	2015	3179	47722	6.6615
>=35	White	Some College	2016	3461	49302	7.02
>=35	White	Some College	2017	3513	48763	7.20423
>=35	White	Some College	2018	3463	48791	7.09762
>=35	White	College	2007	4749	110317	4.30487
>=35	White	College	2008	5908	130998	4.50999
>=35	White	College	2009	5680	128856	4.40802
>=35	White	College	2010	6533	149854	4.35958
>=35	White	College	2011	7287	163674	4.45214
>=35	White	College	2012	7811	177532	4.39977
>=35	White	College	2013	8561	192063	4.45739
>=35	White	College	2014	9189	209419	4.38785
>=35	White	College	2015	9855	218761	4.50492
>=35	White	College	2016	10917	238810	4.57142
>=35	White	College	2017	10989	242601	4.52966
>=35	White	College	2018	11519	250676	4.59517
<35	Overall	Overall	2003	209675	3407702	6.15297
<35	Overall	Overall	2004	214258	3416584	6.27112
<35	Overall	Overall	2005	219200	3433544	6.38407
<35	Overall	Overall	2006	228957	3540849	6.46616
<35	Overall	Overall	2007	230357	3588424	6.41945
<35	Overall	Overall	2008	224484	3531214	6.35713
<35	Overall	Overall	2009	216713	3429935	6.31828
<35	Overall	Overall	2010	209972	3311423	6.34084
<35	Overall	Overall	2011	204405	3265412	6.2597
<35	Overall	Overall	2012	202085	3256823	6.20497
<35	Overall	Overall	2013	199593	3223038	6.1927
<35	Overall	Overall	2014	200376	3252559	6.16056
<35	Overall	Overall	2015	201533	3223453	6.25208
<35	Overall	Overall	2016	200944	3170797	6.33733
<35	Overall	Overall	2017	198346	3074892	6.4505
<35	Overall	Overall	2018	194661	3000667	6.48726
<35	AIAN	Overall	2003	2053	34445	5.96023
<35	AIAN	Overall	2004	2171	35226	6.16306
<35	AIAN	Overall	2005	2169	36086	6.01064
<35	AIAN	Overall	2006	2323	37796	6.14615
<35	AIAN	Overall	2007	2317	38400	6.03385
<35	AIAN	Overall	2008	2304	38071	6.05185
<35	AIAN	Overall	2009	2174	37227	5.83985
<35	AIAN	Overall	2010	2163	35666	6.0646
<35	AIAN	Overall	2011	2159	34997	6.1691
<35	AIAN	Overall	2012	2166	34617	6.25704
<35	AIAN	Overall	2013	2038	33931	6.00631
<35	AIAN	Overall	2014	1988	33021	6.02041
<35	AIAN	Overall	2015	1990	32157	6.18839
<35	AIAN	Overall	2016	1948	31360	6.21173
<35	AIAN	Overall	2017	2022	29777	6.79048
<35	AIAN	Overall	2018	1853	28910	6.40955
<35	Asian	Overall	2003	10320	166593	6.19474
<35	Asian	Overall	2004	10527	169448	6.21253
<35	Asian	Overall	2005	10680	168430	6.34091
<35	Asian	Overall	2006	11184	173800	6.43498
<35	Asian	Overall	2007	11760	183280	6.41641
<35	Asian	Overall	2008	11510	179757	6.40309
<35	Asian	Overall	2009	11201	176259	6.35485
<35	Asian	Overall	2010	11469	172476	6.64962
<35	Asian	Overall	2011	11326	176231	6.42679
<35	Asian	Overall	2012	11917	188908	6.30836
<35	Asian	Overall	2013	11717	183050	6.40098
<35	Asian	Overall	2014	12067	194761	6.1958
<35	Asian	Overall	2015	12696	192138	6.60775
<35	Asian	Overall	2016	12833	199681	6.42675
<35	Asian	Overall	2017	12882	192826	6.68063
<35	Asian	Overall	2018	12475	184478	6.76232
<35	Black	Overall	2003	56420	497853	11.3327
<35	Black	Overall	2004	57437	500303	11.4804
<35	Black	Overall	2005	58800	503648	11.6748
<35	Black	Overall	2006	62241	533276	11.6714
<35	Black	Overall	2007	62773	541778	11.5865
<35	Black	Overall	2008	61373	538156	11.4043
<35	Black	Overall	2009	59269	525106	11.2871
<35	Black	Overall	2010	57131	506204	11.2862
<35	Black	Overall	2011	55196	498458	11.0734
<35	Black	Overall	2012	54734	497945	10.992
<35	Black	Overall	2013	53406	494950	10.7902
<35	Black	Overall	2014	53308	495362	10.7614
<35	Black	Overall	2015	54058	492030	10.9867
<35	Black	Overall	2016	53836	483108	11.1437
<35	Black	Overall	2017	54231	482519	11.2391
<35	Black	Overall	2018	53932	471468	11.4392
<35	Hispanic	Overall	2003	43547	802122	5.42897
<35	Hispanic	Overall	2004	45690	829254	5.50977
<35	Hispanic	Overall	2005	48036	861080	5.57858
<35	Hispanic	Overall	2006	51272	906565	5.65563
<35	Hispanic	Overall	2007	51917	925038	5.61242
<35	Hispanic	Overall	2008	50642	901348	5.61847
<35	Hispanic	Overall	2009	48158	859978	5.59991
<35	Hispanic	Overall	2010	45528	806594	5.64448
<35	Hispanic	Overall	2011	43833	777691	5.6363
<35	Hispanic	Overall	2012	43090	765798	5.62681
<35	Hispanic	Overall	2013	42679	754747	5.65474
<35	Hispanic	Overall	2014	42798	761384	5.62108
<35	Hispanic	Overall	2015	43859	765133	5.73221
<35	Hispanic	Overall	2016	44260	754462	5.86643
<35	Hispanic	Overall	2017	43500	734161	5.92513
<35	Hispanic	Overall	2018	43124	720510	5.9852
<35	White	Overall	2003	95871	1884265	5.08798
<35	White	Overall	2004	96716	1856595	5.20932
<35	White	Overall	2005	98018	1840754	5.32488
<35	White	Overall	2006	100306	1865748	5.37618
<35	White	Overall	2007	99844	1875590	5.32334
<35	White	Overall	2008	96802	1848975	5.23544
<35	White	Overall	2009	94254	1808947	5.21043
<35	White	Overall	2010	92108	1769926	5.20406
<35	White	Overall	2011	90412	1757889	5.14321
<35	White	Overall	2012	88558	1746974	5.06922
<35	White	Overall	2013	88222	1736574	5.08023
<35	White	Overall	2014	88669	1746416	5.0772
<35	White	Overall	2015	87349	1719139	5.08097
<35	White	Overall	2016	86324	1677022	5.14746
<35	White	Overall	2017	84081	1613424	5.21134
<35	White	Overall	2018	81543	1572293	5.18625
<35	Overall	Less than High School	2007	33825	465164	7.27163
<35	Overall	Less than High School	2008	39654	536198	7.3954
<35	Overall	Less than High School	2009	37833	505270	7.48768
<35	Overall	Less than High School	2010	40106	528828	7.58394
<35	Overall	Less than High School	2011	40723	523919	7.77277
<35	Overall	Less than High School	2012	38997	503643	7.74298
<35	Overall	Less than High School	2013	37762	481262	7.84645
<35	Overall	Less than High School	2014	38722	493214	7.85095
<35	Overall	Less than High School	2015	37809	471578	8.01755
<35	Overall	Less than High School	2016	37319	454549	8.21012
<35	Overall	Less than High School	2017	34892	423416	8.2406
<35	Overall	Less than High School	2018	33169	395734	8.38164
<35	Overall	High School	2007	37140	538614	6.89548
<35	Overall	High School	2008	44725	644141	6.94336
<35	Overall	High School	2009	43087	629274	6.8471
<35	Overall	High School	2010	48404	683192	7.08498
<35	Overall	High School	2011	51415	722875	7.11257
<35	Overall	High School	2012	52384	741504	7.06456
<35	Overall	High School	2013	55410	775161	7.14819
<35	Overall	High School	2014	61107	844895	7.2325
<35	Overall	High School	2015	61536	842469	7.30425
<35	Overall	High School	2016	63814	859550	7.42412
<35	Overall	High School	2017	64966	850796	7.63591
<35	Overall	High School	2018	64465	842484	7.65178
<35	Overall	Some College	2007	22807	373252	6.11035
<35	Overall	Some College	2008	27785	453787	6.12292
<35	Overall	Some College	2009	28080	462844	6.06684
<35	Overall	Some College	2010	33343	534726	6.23553
<35	Overall	Some College	2011	37064	589170	6.29088
<35	Overall	Some College	2012	38794	620065	6.25644
<35	Overall	Some College	2013	40895	646579	6.32483
<35	Overall	Some College	2014	44238	701653	6.30483
<35	Overall	Some College	2015	44622	695677	6.41418
<35	Overall	Some College	2016	44604	688218	6.48109
<35	Overall	Some College	2017	43905	660959	6.64262
<35	Overall	Some College	2018	42138	631788	6.66964
<35	Overall	College	2007	22013	496785	4.43109
<35	Overall	College	2008	27419	610276	4.49289
<35	Overall	College	2009	28096	628616	4.4695
<35	Overall	College	2010	33713	745552	4.52188
<35	Overall	College	2011	37271	834110	4.46836
<35	Overall	College	2012	39631	907001	4.36945
<35	Overall	College	2013	42635	967975	4.40456
<35	Overall	College	2014	47075	1063551	4.42621
<35	Overall	College	2015	48404	1072636	4.51262
<35	Overall	College	2016	52207	1131285	4.61484
<35	Overall	College	2017	51686	1104682	4.67881
<35	Overall	College	2018	51908	1096199	4.73527
<35	AIAN	Less than High School	2007	250	3388	7.37898
<35	AIAN	Less than High School	2008	346	5044	6.85964
<35	AIAN	Less than High School	2009	354	4858	7.28695
<35	AIAN	Less than High School	2010	436	6006	7.25941
<35	AIAN	Less than High School	2011	460	6343	7.25209
<35	AIAN	Less than High School	2012	501	6404	7.82324
<35	AIAN	Less than High School	2013	467	6622	7.05225
<35	AIAN	Less than High School	2014	551	7573	7.27585
<35	AIAN	Less than High School	2015	589	7348	8.01579
<35	AIAN	Less than High School	2016	555	7097	7.82021
<35	AIAN	Less than High School	2017	553	6621	8.35221
<35	AIAN	Less than High School	2018	470	6007	7.82421
<35	AIAN	High School	2007	196	3510	5.58405
<35	AIAN	High School	2008	336	5741	5.85264
<35	AIAN	High School	2009	304	5746	5.29064
<35	AIAN	High School	2010	470	7716	6.09124
<35	AIAN	High School	2011	537	8404	6.38981
<35	AIAN	High School	2012	601	9023	6.66076
<35	AIAN	High School	2013	600	10163	5.90377
<35	AIAN	High School	2014	711	11928	5.96076
<35	AIAN	High School	2015	711	11631	6.11297
<35	AIAN	High School	2016	729	11415	6.38633
<35	AIAN	High School	2017	794	11035	7.19529
<35	AIAN	High School	2018	716	10868	6.58815
<35	AIAN	Some College	2007	127	2636	4.81791
<35	AIAN	Some College	2008	195	3892	5.01028
<35	AIAN	Some College	2009	222	4104	5.40936
<35	AIAN	Some College	2010	284	5587	5.08323
<35	AIAN	Some College	2011	359	6299	5.69932
<35	AIAN	Some College	2012	373	6472	5.76329
<35	AIAN	Some College	2013	370	6994	5.29025
<35	AIAN	Some College	2014	470	8442	5.5674
<35	AIAN	Some College	2015	459	8229	5.57783
<35	AIAN	Some College	2016	438	8093	5.41208
<35	AIAN	Some College	2017	455	7588	5.99631
<35	AIAN	Some College	2018	442	7447	5.93528
<35	AIAN	College	2007	57	1173	4.85934
<35	AIAN	College	2008	78	1747	4.4648
<35	AIAN	College	2009	92	1919	4.79416
<35	AIAN	College	2010	131	2802	4.67523
<35	AIAN	College	2011	173	3440	5.02907
<35	AIAN	College	2012	173	3579	4.83375
<35	AIAN	College	2013	189	3834	4.92958
<35	AIAN	College	2014	210	4451	4.71804
<35	AIAN	College	2015	200	4558	4.38789
<35	AIAN	College	2016	202	4525	4.46409
<35	AIAN	College	2017	199	4327	4.59903
<35	AIAN	College	2018	208	4398	4.72942
<35	Asian	Less than High School	2007	511	7073	7.22466
<35	Asian	Less than High School	2008	737	11654	6.32401
<35	Asian	Less than High School	2009	806	11805	6.82762
<35	Asian	Less than High School	2010	907	12237	7.41195
<35	Asian	Less than High School	2011	892	13676	6.52237
<35	Asian	Less than High School	2012	969	15463	6.26657
<35	Asian	Less than High School	2013	1075	14544	7.39136
<35	Asian	Less than High School	2014	1218	16885	7.2135
<35	Asian	Less than High School	2015	1240	16438	7.5435
<35	Asian	Less than High School	2016	1176	16863	6.97385
<35	Asian	Less than High School	2017	1194	15832	7.54169
<35	Asian	Less than High School	2018	1093	14483	7.54678
<35	Asian	High School	2007	1055	16831	6.2682
<35	Asian	High School	2008	1399	21153	6.61372
<35	Asian	High School	2009	1275	19834	6.42836
<35	Asian	High School	2010	1461	20579	7.09947
<35	Asian	High School	2011	1548	22646	6.83564
<35	Asian	High School	2012	1709	25732	6.64154
<35	Asian	High School	2013	1720	25311	6.79546
<35	Asian	High School	2014	1817	28382	6.40194
<35	Asian	High School	2015	2030	28639	7.08824
<35	Asian	High School	2016	2005	29532	6.78925
<35	Asian	High School	2017	1993	28469	7.0006
<35	Asian	High School	2018	2036	27630	7.3688
<35	Asian	Some College	2007	971	14609	6.64659
<35	Asian	Some College	2008	1176	17021	6.90911
<35	Asian	Some College	2009	1042	16778	6.21051
<35	Asian	Some College	2010	1308	18370	7.1203
<35	Asian	Some College	2011	1370	19703	6.95326
<35	Asian	Some College	2012	1515	22046	6.87199
<35	Asian	Some College	2013	1464	22196	6.59578
<35	Asian	Some College	2014	1701	25568	6.65285
<35	Asian	Some College	2015	1656	24757	6.68902
<35	Asian	Some College	2016	1738	25374	6.84953
<35	Asian	Some College	2017	1633	23973	6.81183
<35	Asian	Some College	2018	1597	22434	7.11866
<35	Asian	College	2007	3283	54831	5.98749
<35	Asian	College	2008	3845	65117	5.90476
<35	Asian	College	2009	3993	65251	6.11945
<35	Asian	College	2010	4630	74984	6.17465
<35	Asian	College	2011	4846	80155	6.04579
<35	Asian	College	2012	5584	92297	6.05003
<35	Asian	College	2013	5726	95449	5.99902
<35	Asian	College	2014	6473	110564	5.85453
<35	Asian	College	2015	6873	109620	6.26984
<35	Asian	College	2016	7724	125064	6.17604
<35	Asian	College	2017	7894	121865	6.47766
<35	Asian	College	2018	7592	117453	6.46386
<35	Black	Less than High School	2007	7229	55529	13.0184
<35	Black	Less than High School	2008	9538	73808	12.9227
<35	Black	Less than High School	2009	9206	71530	12.8701
<35	Black	Less than High School	2010	10487	81456	12.8744
<35	Black	Less than High School	2011	11216	87395	12.8337
<35	Black	Less than High School	2012	10791	84854	12.7171
<35	Black	Less than High School	2013	10511	83446	12.5962
<35	Black	Less than High School	2014	10671	83313	12.8083
<35	Black	Less than High School	2015	10238	78625	13.0213
<35	Black	Less than High School	2016	9817	73960	13.2734
<35	Black	Less than High School	2017	9194	70179	13.1008
<35	Black	Less than High School	2018	8925	65395	13.6478
<35	Black	High School	2007	9441	79327	11.9014
<35	Black	High School	2008	12561	108735	11.5519
<35	Black	High School	2009	11794	104716	11.2628
<35	Black	High School	2010	13971	121461	11.5025
<35	Black	High School	2011	15778	137078	11.5102
<35	Black	High School	2012	15982	140814	11.3497
<35	Black	High School	2013	17247	153265	11.2531
<35	Black	High School	2014	18947	165534	11.446
<35	Black	High School	2015	19373	166628	11.6265
<35	Black	High School	2016	20483	172955	11.843
<35	Black	High School	2017	21527	177102	12.1551
<35	Black	High School	2018	21731	177053	12.2737
<35	Black	Some College	2007	5910	56088	10.537
<35	Black	Some College	2008	8024	76448	10.496
<35	Black	Some College	2009	7918	76442	10.3582
<35	Black	Some College	2010	10018	95225	10.5203
<35	Black	Some College	2011	11616	110867	10.4774
<35	Black	Some College	2012	12052	116061	10.3842
<35	Black	Some College	2013	13026	126322	10.3117
<35	Black	Some College	2014	13869	134833	10.2861
<35	Black	Some College	2015	14148	133797	10.5742
<35	Black	Some College	2016	14243	132361	10.7607
<35	Black	Some College	2017	14159	130416	10.8568
<35	Black	Some College	2018	13564	124539	10.8914
<35	Black	College	2007	2775	31515	8.80533
<35	Black	College	2008	4152	46986	8.83667
<35	Black	College	2009	4046	46445	8.71138
<35	Black	College	2010	5058	58135	8.70044
<35	Black	College	2011	5967	67890	8.78922
<35	Black	College	2012	6165	72288	8.52839
<35	Black	College	2013	7062	82875	8.52127
<35	Black	College	2014	7724	90960	8.49164
<35	Black	College	2015	8214	93384	8.79594
<35	Black	College	2016	8701	99895	8.71015
<35	Black	College	2017	8754	100914	8.67471
<35	Black	College	2018	9109	100818	9.03509
<35	Hispanic	Less than High School	2007	15388	272839	5.63996
<35	Hispanic	Less than High School	2008	16875	296744	5.68672
<35	Hispanic	Less than High School	2009	15885	275259	5.77093
<35	Hispanic	Less than High School	2010	15737	275583	5.71044
<35	Hispanic	Less than High School	2011	15080	261303	5.77108
<35	Hispanic	Less than High School	2012	14214	245600	5.78746
<35	Hispanic	Less than High School	2013	13541	230254	5.8809
<35	Hispanic	Less than High School	2014	13466	230847	5.8333
<35	Hispanic	Less than High School	2015	13245	221009	5.99297
<35	Hispanic	Less than High School	2016	13432	214838	6.25215
<35	Hispanic	Less than High School	2017	12299	196418	6.26165
<35	Hispanic	Less than High School	2018	11826	182522	6.47922
<35	Hispanic	High School	2007	10073	179270	5.6189
<35	Hispanic	High School	2008	11635	201633	5.77038
<35	Hispanic	High School	2009	11214	198579	5.64712
<35	Hispanic	High School	2010	11930	205454	5.80665
<35	Hispanic	High School	2011	11774	205773	5.72184
<35	Hispanic	High School	2012	12065	212272	5.68375
<35	Hispanic	High School	2013	12513	217435	5.75482
<35	Hispanic	High School	2014	13655	236239	5.78016
<35	Hispanic	High School	2015	14070	241159	5.83433
<35	Hispanic	High School	2016	15029	251374	5.97874
<35	Hispanic	High School	2017	15252	249754	6.10681
<35	Hispanic	High School	2018	15105	247960	6.09171
<35	Hispanic	Some College	2007	4977	85767	5.80293
<35	Hispanic	Some College	2008	5695	101325	5.62053
<35	Hispanic	Some College	2009	5947	103368	5.75323
<35	Hispanic	Some College	2010	6386	112799	5.6614
<35	Hispanic	Some College	2011	6812	119893	5.68173
<35	Hispanic	Some College	2012	7265	126934	5.72345
<35	Hispanic	Some College	2013	7523	132273	5.68748
<35	Hispanic	Some College	2014	8146	146508	5.56011
<35	Hispanic	Some College	2015	8575	150349	5.7034
<35	Hispanic	Some College	2016	8900	153839	5.78527
<35	Hispanic	Some College	2017	8920	152069	5.86576
<35	Hispanic	Some College	2018	8835	149308	5.9173
<35	Hispanic	College	2007	2838	60056	4.72559
<35	Hispanic	College	2008	3485	70485	4.94431
<35	Hispanic	College	2009	3454	71819	4.80931
<35	Hispanic	College	2010	3913	79412	4.92747
<35	Hispanic	College	2011	4167	84664	4.92181
<35	Hispanic	College	2012	4308	89715	4.80187
<35	Hispanic	College	2013	4612	96299	4.78925
<35	Hispanic	College	2014	5284	108563	4.86722
<35	Hispanic	College	2015	5619	114328	4.91481
<35	Hispanic	College	2016	6286	124877	5.03375
<35	Hispanic	College	2017	6458	127133	5.07972
<35	Hispanic	College	2018	6805	132445	5.13798
<35	White	Less than High School	2007	10281	124597	8.2514
<35	White	Less than High School	2008	11842	145600	8.13324
<35	White	Less than High School	2009	11290	138901	8.12809
<35	White	Less than High School	2010	12294	150988	8.14237
<35	White	Less than High School	2011	12854	152945	8.40433
<35	White	Less than High School	2012	12341	149217	8.27051
<35	White	Less than High School	2013	11978	144465	8.29128
<35	White	Less than High School	2014	12649	152763	8.28015
<35	White	Less than High School	2015	12337	146364	8.42899
<35	White	Less than High School	2016	12177	139890	8.7047
<35	White	Less than High School	2017	11518	132708	8.67921
<35	White	Less than High School	2018	10713	125702	8.52254
<35	White	High School	2007	16222	257754	6.2936
<35	White	High School	2008	18501	303072	6.10449
<35	White	High School	2009	18226	296909	6.13858
<35	White	High School	2010	20280	324570	6.24827
<35	White	High School	2011	21490	345737	6.21571
<35	White	High School	2012	21773	350503	6.21193
<35	White	High School	2013	23108	366010	6.31349
<35	White	High School	2014	25742	399720	6.44001
<35	White	High School	2015	25124	391446	6.41825
<35	White	High School	2016	25308	390808	6.47581
<35	White	High School	2017	25175	381525	6.59852
<35	White	High School	2018	24637	375869	6.55468
<35	White	Some College	2007	10749	212887	5.04916
<35	White	Some College	2008	12536	252885	4.95719
<35	White	Some College	2009	12800	260080	4.92156
<35	White	Some College	2010	15196	300778	5.05223
<35	White	Some College	2011	16762	330402	5.07321
<35	White	Some College	2012	17435	346421	5.03289
<35	White	Some College	2013	18376	356756	5.15086
<35	White	Some College	2014	19919	384089	5.18604
<35	White	Some College	2015	19639	376320	5.2187
<35	White	Some College	2016	19133	366097	5.22621
<35	White	Some College	2017	18577	344892	5.38632
<35	White	Some College	2018	17548	325935	5.3839
<35	White	College	2007	13005	347789	3.73934
<35	White	College	2008	15683	422471	3.71221
<35	White	College	2009	16375	440182	3.72005
<35	White	College	2010	19821	526982	3.76123
<35	White	College	2011	21998	594871	3.69794
<35	White	College	2012	23214	645128	3.59836
<35	White	College	2013	24842	685594	3.62343
<35	White	College	2014	27175	744995	3.64768
<35	White	College	2015	27295	746456	3.65661
<35	White	College	2016	29047	771943	3.76284
<35	White	College	2017	28201	746905	3.77571
<35	White	College	2018	27980	737221	3.79533

## Sheet: AMA Trends
		Trend Period 1 Years	Trend Period 1 APC	Trend Period 2 Years	Trend Period 2 APC	Trend Period 3 Years	Trend Period 3 APC
>= 35	U.S. Overall	2003-2014	0.2*	2014-2018	1.8*
	Race
	AIAN	2003-2018	1.0*
	Asian	2003-2014	0.2†	2014-2018	2.2*
	Black	2003-2008	-0.6†	2008-2012	-2.3*	2012-2018	0.9*
	Hispanic	2003-2014	0.2	2014-2018	1.9*
	White	2003-2014	0.1	2014-2018	1.3*
	Education
	Less than HS	2007-2013	0.5	2013-2018	2.0*
	HS	2007-2010	1.6†	2010-2013	-0.5	2013-2018	2.2*
	Some College	2007-2018	1.5*
	College	2007-2018	0.9*
	Race by Education
	AIAN, Less than HS	2007-2009	25.6	2009-2016	-2.6	2016-2018	17.3†
	AIAN, HS	2007-2018	1.6†
	AIAN, Some College	2007-2018	2.7*
	AIAN, College	2007-2010	17.0†	2010-2018	-3.5*
	Asian, Less than HS	2007-2018	1.8†
	Asian, HS	2007-2018	1.3*
	Asian, Some College	2007-2018	0.8†
	Asian, College	2007-2018	1.1*
	Black, Less than HS	2007-2018	-0.6*
	Black, HS	2007-2018	0.2
	Black, Some College	2007-2018	0.3
	Black, College	2007-2012	-0.8†	2012-2018	0.9*
	Hispanic, Less than HS	2007-2018	1.1*
	Hispanic, HS	2007-2014	0.1	2014-2018	2.5*
	Hispanic, Some College	2007-2018	1.6*
	Hispanic, College	2007-2018	0.7*
	White, Less than HS	2007-2013	-1.0	2013-2018	3.2*
	White, HS	2007-2018	1.1*
	White, Some College	2007-2018	1.4*
	White, College	2007-2018	0.4*
	Disparities
	BGV Race	2003-2013	-3.6*	2013-2018	3.7*
	BGV Education	2007-2013	0.1	2013-2018	6.9*
	BGV Race by Education	2007-2018	1.6*
< 35	U.S. Overall	2003-2006	1.6*	2006-2014	-0.6*	2014-2018	1.4*
	Race
	AIAN	2003-2018	0.4*
	Asian	2003-2018	0.3*
	Black	2003-2006	1.0*	2006-2014	-1.0*	2014-2018	1.6*
	Hispanic	2003-2006	1.1*	2006-2014	0.8	2014-2018	1.6*
	White	2003-2006	1.7*	2006-2013	-0.9*	2013-2018	0.6*
	Education
	Less than HS	2007-2018	1.2*
	HS	2007-2018	1.0*
	Some College	2007-2018	0.8*
	College	2007-2010	0.5	2010-2013	-1.0	2013-2018	1.7*
	Race by Education
	AIAN, Less than HS	2007-2018	1.3*
	AIAN, HS	2007-2018	1.6*
	AIAN, Some College	2007-2018	1.3*
	AIAN, College	2007-2018	-0.5
	Asian, Less than HS	2007-2018	1.1†
	Asian, HS	2007-2018	0.9*
	Asian, Some College	2007-2018	0.3
	Asian, College	2007-2018	0.7*
	Black, Less than HS	2007-2013	-0.5†	2013-2018	1.3*
	Black, HS	2007-2013	-0.6†	2013-2018	1.8*
	Black, Some College	2007-2014	-0.2†	2014-2018	1.5*
	Black, College	2007-2014	-0.5†	2014-2018	1.2†
	Hispanic, Less than HS	2007-2014	0.5*	2014-2018	2.5*
	Hispanic, HS	2007-2014	0.2	2014-2018	1.6*
	Hispanic, Some College	2007-2014	-0.3†	2014-2018	1.3*
	Hispanic, College	2007-2014	0.0	2014-2018	1.5*
	White, Less than HS	2007-2018	0.6*
	White, HS	2007-2018	0.7*
	White, Some College	2007-2018	0.8*
	White, College	2007-2013	-0.7†	2013-2018	1.0*
	Disparities
	BGV Race	2003-2006	2.1†	2006-2014	-2.7*	2014-2018	4.7*
	BGV Education	2007-2009	3.8†	2009-2012	8.8*	2012-2018	2.4*
	BGV Race by Education	2007-2018	1.7*
* p-value < 0.05
† p-value < 0.1
AIAN = American Indian and Alaska Native. HS = High School. BGV = Between Group Variance. APC = Annual Percentage Change, determined using joinpoint regression.
Periods refer to before and after an inflection point in the overall trend, detected by joinpoint regression analysis. Inflection points were determined independently by group and are not intended to warrant comparisons of trend periods between groups.

## Sheet: Multiples Data
Race	Education	Year	Multiples LBW Births	Total Multiples Births	Percent Multiples LBW
Overall	Overall	2003	78960	135715	58.1807
Overall	Overall	2004	81328	138908	58.5481
Overall	Overall	2005	82500	139190	59.2715
Overall	Overall	2006	84756	143070	59.2409
Overall	Overall	2007	85566	145005	59.009
Overall	Overall	2008	84730	144534	58.6229
Overall	Overall	2009	83430	143155	58.2795
Overall	Overall	2010	79318	137691	57.6058
Overall	Overall	2011	78798	136290	57.8164
Overall	Overall	2012	76824	135498	56.6975
Overall	Overall	2013	77471	136552	56.7337
Overall	Overall	2014	78871	139472	56.5497
Overall	Overall	2015	77483	136863	56.6135
Overall	Overall	2016	76668	135330	56.6526
Overall	Overall	2017	74646	131890	56.5972
Overall	Overall	2018	71877	126762	56.7023
AIAN	Overall	2003	514	948	54.2194
AIAN	Overall	2004	487	965	50.4663
AIAN	Overall	2005	554	1018	54.4204
AIAN	Overall	2006	581	1047	55.4919
AIAN	Overall	2007	631	1087	58.0497
AIAN	Overall	2008	623	1078	57.7922
AIAN	Overall	2009	549	982	55.9063
AIAN	Overall	2010	580	1053	55.0807
AIAN	Overall	2011	522	900	58
AIAN	Overall	2012	488	942	51.8047
AIAN	Overall	2013	514	1018	50.4912
AIAN	Overall	2014	539	974	55.3388
AIAN	Overall	2015	491	963	50.9865
AIAN	Overall	2016	567	1047	54.1547
AIAN	Overall	2017	507	967	52.4302
AIAN	Overall	2018	517	941	54.9416
Asian	Overall	2003	3430	5682	60.3661
Asian	Overall	2004	3708	6093	60.8567
Asian	Overall	2005	3737	6012	62.159
Asian	Overall	2006	4063	6591	61.6447
Asian	Overall	2007	4237	6881	61.5754
Asian	Overall	2008	4469	7317	61.0769
Asian	Overall	2009	4692	7521	62.3853
Asian	Overall	2010	4534	7465	60.7368
Asian	Overall	2011	4807	7762	61.9299
Asian	Overall	2012	5027	8292	60.6247
Asian	Overall	2013	4888	8112	60.2564
Asian	Overall	2014	5072	8565	59.2177
Asian	Overall	2015	4946	8081	61.2053
Asian	Overall	2016	5247	8601	61.0045
Asian	Overall	2017	4749	8050	58.9938
Asian	Overall	2018	4601	7598	60.5554
Black	Overall	2003	13714	20496	66.9106
Black	Overall	2004	14207	21039	67.527
Black	Overall	2005	14894	21681	68.6961
Black	Overall	2006	15814	23143	68.3317
Black	Overall	2007	16046	23609	67.9656
Black	Overall	2008	15780	23370	67.5225
Black	Overall	2009	15866	23702	66.9395
Black	Overall	2010	14750	22266	66.2445
Black	Overall	2011	14680	22217	66.0755
Black	Overall	2012	14397	22029	65.3548
Black	Overall	2013	14843	22829	65.0182
Black	Overall	2014	15557	23945	64.9697
Black	Overall	2015	15422	23697	65.08
Black	Overall	2016	15321	23670	64.7275
Black	Overall	2017	16044	24543	65.371
Black	Overall	2018	15711	24078	65.2504
Hispanic	Overall	2003	11493	20178	56.9581
Hispanic	Overall	2004	12095	21000	57.5952
Hispanic	Overall	2005	13024	22408	58.1221
Hispanic	Overall	2006	13813	23416	58.9896
Hispanic	Overall	2007	14101	24218	58.2253
Hispanic	Overall	2008	14053	24057	58.4154
Hispanic	Overall	2009	13537	23265	58.1861
Hispanic	Overall	2010	12666	22048	57.4474
Hispanic	Overall	2011	12624	21919	57.5939
Hispanic	Overall	2012	11950	21071	56.713
Hispanic	Overall	2013	12678	22108	57.3458
Hispanic	Overall	2014	12811	22603	56.6783
Hispanic	Overall	2015	13274	23151	57.3366
Hispanic	Overall	2016	13202	23124	57.0922
Hispanic	Overall	2017	12986	22603	57.4526
Hispanic	Overall	2018	12748	22185	57.4622
White	Overall	2003	49148	87262	56.3223
White	Overall	2004	50145	88609	56.5913
White	Overall	2005	49605	86859	57.1098
White	Overall	2006	49749	87611	56.784
White	Overall	2007	49840	87979	56.6499
White	Overall	2008	48956	87189	56.1493
White	Overall	2009	47926	86201	55.598
White	Overall	2010	45956	83396	55.1058
White	Overall	2011	45373	82091	55.2716
White	Overall	2012	44020	81522	53.9977
White	Overall	2013	43697	80963	53.9716
White	Overall	2014	43907	81617	53.7964
White	Overall	2015	42394	79273	53.4785
White	Overall	2016	41295	77009	53.6236
White	Overall	2017	39488	74130	53.2686
White	Overall	2018	37373	70396	53.0897
Overall	Less than High School	2007	6931	11165	62.0779
Overall	Less than High School	2008	7877	12613	62.4514
Overall	Less than High School	2009	7964	12825	62.0975
Overall	Less than High School	2010	8012	12950	61.8687
Overall	Less than High School	2011	8277	13142	62.9813
Overall	Less than High School	2012	7890	12884	61.2387
Overall	Less than High School	2013	7747	12562	61.6701
Overall	Less than High School	2014	8616	13792	62.471
Overall	Less than High School	2015	8316	13327	62.3996
Overall	Less than High School	2016	8203	13170	62.2855
Overall	Less than High School	2017	7585	12198	62.1823
Overall	Less than High School	2018	7412	11828	62.6649
Overall	High School	2007	9964	16511	60.3476
Overall	High School	2008	12533	20303	61.7298
Overall	High School	2009	11839	19484	60.7627
Overall	High School	2010	13156	21606	60.8905
Overall	High School	2011	13916	22905	60.7553
Overall	High School	2012	13786	22946	60.0802
Overall	High School	2013	14593	24286	60.0881
Overall	High School	2014	16417	27189	60.381
Overall	High School	2015	16440	26869	61.1858
Overall	High School	2016	17099	28015	61.0352
Overall	High School	2017	17468	28367	61.5786
Overall	High School	2018	17297	28341	61.0317
Overall	Some College	2007	8232	13909	59.1847
Overall	Some College	2008	9779	16719	58.4903
Overall	Some College	2009	10008	17091	58.5571
Overall	Some College	2010	11171	19170	58.2733
Overall	Some College	2011	12456	21100	59.0332
Overall	Some College	2012	12758	22104	57.7181
Overall	Some College	2013	13810	24046	57.4316
Overall	Some College	2014	14935	25957	57.5375
Overall	Some College	2015	14935	25853	57.7689
Overall	Some College	2016	14997	26085	57.4928
Overall	Some College	2017	14809	25412	58.2756
Overall	Some College	2018	14074	24416	57.6425
Overall	College	2007	17309	30728	56.3297
Overall	College	2008	21654	38946	55.6001
Overall	College	2009	22265	39852	55.8692
Overall	College	2010	25767	47101	54.7058
Overall	College	2011	28141	51344	54.8087
Overall	College	2012	29914	55899	53.5144
Overall	College	2013	31787	59150	53.7396
Overall	College	2014	33931	63620	53.3339
Overall	College	2015	33384	62820	53.1423
Overall	College	2016	35079	65767	53.3383
Overall	College	2017	33430	63537	52.615
Overall	College	2018	31805	59960	53.0437
AIAN	Less than High School	2007	70	109	64.2202
AIAN	Less than High School	2008	76	140	54.2857
AIAN	Less than High School	2009	72	116	62.069
AIAN	Less than High School	2010	66	117	56.4103
AIAN	Less than High School	2011	75	121	61.9835
AIAN	Less than High School	2012	88	156	56.4103
AIAN	Less than High School	2013	112	205	54.6341
AIAN	Less than High School	2014	121	177	68.3616
AIAN	Less than High School	2015	105	220	47.7273
AIAN	Less than High School	2016	106	201	52.7363
AIAN	Less than High School	2017	103	174	59.1954
AIAN	Less than High School	2018	102	166	61.4458
AIAN	High School	2007	59	115	51.3043
AIAN	High School	2008	79	136	58.0882
AIAN	High School	2009	69	129	53.4884
AIAN	High School	2010	129	234	55.1282
AIAN	High School	2011	139	235	59.1489
AIAN	High School	2012	124	230	53.913
AIAN	High School	2013	123	260	47.3077
AIAN	High School	2014	158	292	54.1096
AIAN	High School	2015	168	304	55.2632
AIAN	High School	2016	212	368	57.6087
AIAN	High School	2017	173	319	54.232
AIAN	High School	2018	164	299	54.8495
AIAN	Some College	2007	50	93	53.7634
AIAN	Some College	2008	76	146	52.0548
AIAN	Some College	2009	53	107	49.5327
AIAN	Some College	2010	99	171	57.8947
AIAN	Some College	2011	100	183	54.6448
AIAN	Some College	2012	81	177	45.7627
AIAN	Some College	2013	114	220	51.8182
AIAN	Some College	2014	110	247	44.5344
AIAN	Some College	2015	119	254	46.8504
AIAN	Some College	2016	154	280	55
AIAN	Some College	2017	116	250	46.4
AIAN	Some College	2018	138	251	54.9801
AIAN	College	2007	32	53	60.3774
AIAN	College	2008	36	69	52.1739
AIAN	College	2009	43	88	48.8636
AIAN	College	2010	82	139	58.9928
AIAN	College	2011	69	119	57.9832
AIAN	College	2012	69	155	44.5161
AIAN	College	2013	94	186	50.5376
AIAN	College	2014	124	218	56.8807
AIAN	College	2015	96	177	54.2373
AIAN	College	2016	95	194	48.9691
AIAN	College	2017	112	212	52.8302
AIAN	College	2018	107	217	49.3088
Asian	Less than High School	2007	85	147	57.8231
Asian	Less than High School	2008	163	258	63.1783
Asian	Less than High School	2009	181	292	61.9863
Asian	Less than High School	2010	155	265	58.4906
Asian	Less than High School	2011	203	308	65.9091
Asian	Less than High School	2012	214	362	59.116
Asian	Less than High School	2013	190	311	61.0932
Asian	Less than High School	2014	278	438	63.4703
Asian	Less than High School	2015	287	408	70.3431
Asian	Less than High School	2016	293	478	61.2971
Asian	Less than High School	2017	292	471	61.9958
Asian	Less than High School	2018	290	435	66.6667
Asian	High School	2007	282	469	60.1279
Asian	High School	2008	381	585	65.1282
Asian	High School	2009	312	530	58.8679
Asian	High School	2010	359	568	63.2042
Asian	High School	2011	358	562	63.7011
Asian	High School	2012	388	643	60.3421
Asian	High School	2013	452	759	59.552
Asian	High School	2014	538	870	61.8391
Asian	High School	2015	490	778	62.982
Asian	High School	2016	558	881	63.3371
Asian	High School	2017	472	806	58.5608
Asian	High School	2018	486	778	62.4679
Asian	Some College	2007	269	426	63.1455
Asian	Some College	2008	278	479	58.0376
Asian	Some College	2009	293	473	61.945
Asian	Some College	2010	303	486	62.3457
Asian	Some College	2011	338	559	60.4651
Asian	Some College	2012	467	728	64.1484
Asian	Some College	2013	419	683	61.347
Asian	Some College	2014	458	787	58.1957
Asian	Some College	2015	492	805	61.118
Asian	Some College	2016	437	746	58.5791
Asian	Some College	2017	475	796	59.6734
Asian	Some College	2018	487	796	61.1809
Asian	College	2007	1580	2580	61.2403
Asian	College	2008	2067	3387	61.0275
Asian	College	2009	2202	3521	62.5391
Asian	College	2010	2458	4122	59.6312
Asian	College	2011	2718	4455	61.0101
Asian	College	2012	3004	4996	60.1281
Asian	College	2013	3098	5177	59.8416
Asian	College	2014	3444	5843	58.9423
Asian	College	2015	3311	5441	60.8528
Asian	College	2016	3853	6332	60.8497
Asian	College	2017	3405	5820	58.5052
Asian	College	2018	3284	5478	59.9489
Black	Less than High School	2007	1304	1874	69.5838
Black	Less than High School	2008	1759	2510	70.0797
Black	Less than High School	2009	1771	2553	69.3694
Black	Less than High School	2010	1884	2691	70.0111
Black	Less than High School	2011	2131	3001	71.0097
Black	Less than High School	2012	2091	3020	69.2384
Black	Less than High School	2013	2077	3004	69.1411
Black	Less than High School	2014	2298	3328	69.0505
Black	Less than High School	2015	2087	2975	70.1513
Black	Less than High School	2016	2151	3025	71.1074
Black	Less than High School	2017	1985	2850	69.6491
Black	Less than High School	2018	1929	2797	68.9668
Black	High School	2007	2232	3209	69.5544
Black	High School	2008	3094	4513	68.5575
Black	High School	2009	3029	4407	68.7316
Black	High School	2010	3505	5078	69.0232
Black	High School	2011	3835	5704	67.2335
Black	High School	2012	3837	5752	66.7072
Black	High School	2013	4212	6333	66.5088
Black	High School	2014	4865	7188	67.6822
Black	High School	2015	4988	7294	68.385
Black	High School	2016	5066	7534	67.2418
Black	High School	2017	5330	7781	68.5002
Black	High School	2018	5471	7981	68.5503
Black	Some College	2007	1723	2573	66.9646
Black	Some College	2008	2234	3333	67.0267
Black	Some College	2009	2317	3473	66.7147
Black	Some College	2010	2577	4013	64.2163
Black	Some College	2011	3106	4762	65.2247
Black	Some College	2012	3173	4877	65.0605
Black	Some College	2013	3776	5764	65.5101
Black	Some College	2014	4062	6311	64.3638
Black	Some College	2015	4051	6287	64.4345
Black	Some College	2016	3953	6135	64.4336
Black	Some College	2017	4245	6533	64.9778
Black	Some College	2018	3936	6192	63.5659
Black	College	2007	1153	1819	63.3865
Black	College	2008	1788	2846	62.825
Black	College	2009	1894	3094	61.2153
Black	College	2010	2315	3835	60.3651
Black	College	2011	2661	4299	61.8981
Black	College	2012	2739	4538	60.357
Black	College	2013	3222	5338	60.3597
Black	College	2014	3568	5890	60.5772
Black	College	2015	3631	6060	59.9175
Black	College	2016	4027	6794	59.2729
Black	College	2017	4314	7121	60.5814
Black	College	2018	4243	6905	61.4482
Hispanic	Less than High School	2007	3492	5949	58.6989
Hispanic	Less than High School	2008	3647	6252	58.3333
Hispanic	Less than High School	2009	3620	6163	58.7376
Hispanic	Less than High School	2010	3447	5993	57.5171
Hispanic	Less than High School	2011	3356	5799	57.872
Hispanic	Less than High School	2012	3057	5462	55.9685
Hispanic	Less than High School	2013	3089	5360	57.6306
Hispanic	Less than High School	2014	3296	5691	57.916
Hispanic	Less than High School	2015	3225	5582	57.775
Hispanic	Less than High School	2016	3159	5474	57.7092
Hispanic	Less than High School	2017	2796	4790	58.3716
Hispanic	Less than High School	2018	2788	4734	58.8931
Hispanic	High School	2007	2511	4405	57.0034
Hispanic	High School	2008	3030	5084	59.5987
Hispanic	High School	2009	2858	4806	59.4673
Hispanic	High School	2010	3009	5124	58.7237
Hispanic	High School	2011	3000	5142	58.3431
Hispanic	High School	2012	2889	5106	56.5805
Hispanic	High School	2013	3056	5278	57.9007
Hispanic	High School	2014	3421	6005	56.9692
Hispanic	High School	2015	3401	5956	57.1021
Hispanic	High School	2016	3809	6493	58.6632
Hispanic	High School	2017	4037	6796	59.4026
Hispanic	High School	2018	3959	6810	58.1351
Hispanic	Some College	2007	1457	2517	57.8864
Hispanic	Some College	2008	1764	3005	58.7022
Hispanic	Some College	2009	1660	2925	56.7521
Hispanic	Some College	2010	1910	3219	59.3352
Hispanic	Some College	2011	2064	3533	58.4206
Hispanic	Some College	2012	1913	3388	56.464
Hispanic	Some College	2013	2333	4048	57.6334
Hispanic	Some College	2014	2381	4177	57.0026
Hispanic	Some College	2015	2541	4361	58.2665
Hispanic	Some College	2016	2634	4672	56.3784
Hispanic	Some College	2017	2649	4575	57.9016
Hispanic	Some College	2018	2516	4376	57.4954
Hispanic	College	2007	1730	2974	58.1708
Hispanic	College	2008	1970	3465	56.8543
Hispanic	College	2009	2074	3581	57.9168
Hispanic	College	2010	2096	3821	54.8548
Hispanic	College	2011	2362	4194	56.3186
Hispanic	College	2012	2513	4418	56.8809
Hispanic	College	2013	2660	4789	55.544
Hispanic	College	2014	2833	5223	54.2409
Hispanic	College	2015	3260	5785	56.3526
Hispanic	College	2016	3420	6164	55.4835
Hispanic	College	2017	3311	6119	54.1101
Hispanic	College	2018	3309	5967	55.455
White	Less than High School	2007	1939	3028	64.0357
White	Less than High School	2008	2171	3365	64.5171
White	Less than High School	2009	2263	3603	62.8088
White	Less than High School	2010	2405	3805	63.2063
White	Less than High School	2011	2476	3842	64.4456
White	Less than High School	2012	2399	3827	62.6862
White	Less than High School	2013	2247	3635	61.8157
White	Less than High School	2014	2587	4103	63.0514
White	Less than High School	2015	2571	4074	63.1075
White	Less than High School	2016	2460	3935	62.5159
White	Less than High School	2017	2387	3878	61.5523
White	Less than High School	2018	2274	3652	62.2673
White	High School	2007	4858	8274	58.714
White	High School	2008	5891	9870	59.6859
White	High School	2009	5475	9457	57.8936
White	High School	2010	6072	10467	58.0109
White	High School	2011	6523	11173	58.3818
White	High School	2012	6475	11096	58.3544
White	High School	2013	6684	11548	57.8802
White	High School	2014	7352	12700	57.8898
White	High School	2015	7300	12390	58.9185
White	High School	2016	7353	12584	58.4313
White	High School	2017	7392	12557	58.8676
White	High School	2018	7151	12371	57.8045
White	Some College	2007	4706	8255	57.0079
White	Some College	2008	5375	9666	55.6073
White	Some College	2009	5634	10041	56.1099
White	Some College	2010	6221	11178	55.654
White	Some College	2011	6792	11969	56.7466
White	Some College	2012	7071	12844	55.0529
White	Some College	2013	7107	13227	53.731
White	Some College	2014	7867	14332	54.8912
White	Some College	2015	7681	14059	54.634
White	Some College	2016	7745	14133	54.8008
White	Some College	2017	7291	13199	55.239
White	Some College	2018	6939	12720	54.5519
White	College	2007	12762	23209	54.9873
White	College	2008	15632	28883	54.1218
White	College	2009	15904	29308	54.265
White	College	2010	18651	34871	53.4857
White	College	2011	20193	38022	53.1087
White	College	2012	21398	41446	51.6286
White	College	2013	22523	43312	52.0018
White	College	2014	23750	46076	51.5453
White	College	2015	22887	44973	50.8905
White	College	2016	23468	45895	51.1341
White	College	2017	22181	44075	50.3256
White	College	2018	20751	41181	50.3897

## Sheet: Multiples Trends
	Trend Period 1 Years	Trend Period 1 APC	Trend Period 2 Years	Trend Period 2 APC	Trend Period 3 Years	Trend Period 3 APC
U.S. Overall	2003-2006	0.7*	2006-2013	-0.7*	2013-2018	0.0
Race
AIAN	2003-2018	-0.2
Asian	2003-2018	-0.2†
Black	2003-2005	1.5*	2005-2013	-0.7*	2013-2018	0.1
Hispanic	2003-2006	1.1*	2006-2012	-0.5*	2012-2018	0.1
White	2003-2005	0.9	2005-2013	-0.7*	2013-2018	-0.3†
Education
Less than HS	2007-2018	0.0
HS	2007-2018	0.1
Some College	2007-2018	-0.2*
College	2007-2018	-0.6*
Race by Education
AIAN, Less than HS	2007-2018	-0.3
AIAN, HS	2007-2018	0.0
AIAN, Some College	2007-2018	-0.4
AIAN, College	2007-2018	-1.0
Asian, Less than HS	2007-2018	0.7
Asian, HS	2007-2018	-0.1
Asian, Some College	2007-2018	-0.3
Asian, College	2007-2018	-0.3†
Black, Less than HS	2007-2018	0.0
Black, HS	2007-2012	-0.8*	2012-2018	0.4†
Black, Some College	2007-2018	-0.4*
Black, College	2007-2016	-0.6*	2016-2018	1.7
Hispanic, Less than HS	2007-2018	0.0
Hispanic, HS	2007-2018	0.0
Hispanic, Some College	2007-2018	-0.1
Hispanic, College	2007-2018	-0.4*
White, Less than HS	2007-2018	-0.3*
White, HS	2007-2018	-0.1
White, Some College	2007-2018	-0.3*
White, College	2007-2018	-0.8*
Disparities
BGV Race	2003-2005	10.4	2005-2013	-0.4	2013-2018	5.4*
BGV Education	2007-2018	9.7*
BGV Race by Education	2007-2018	5.4*
* p-value < 0.05
† p-value < 0.1
AIAN = American Indian and Alaska Native. HS = High School. BGV = Between Group Variance. APC = Annual Percentage Change, determined using joinpoint regression.
Periods refer to before and after an inflection point in the overall trend, detected by joinpoint regression analysis. Inflection points were determined independently by group and are not intended to warrant comparisons of trend periods between groups.
